# Supplementary material for: A genome-wide association study of mass spectrometry proteomics using a nanoparticle enrichment platform
Source: Nat Genet. 2025 Nov 27;57(12):2987–96. doi: 10.1038/s41588-025-02413-w (PMC12695657; doi:10.1038/s41588-025-02413-w)
Supplement: Supplementary file 10 — Supplementary Tables 1–17. [file 41588_2025_2413_MOESM10_ESM.xlsx]

## Sheet: legend
Supplementary Tables	Suhre et al., A genome-wide association study of mass spectrometry proteomics using a nanoparticle enrichment platform
Table	Content
ST1	Annotated list of 1,980 proteins assayed in this GWAS
ST2	Annotated list of 364 primary pQTLs identified in this study
ST3	Summary statistics of the conditional analysis, including 364 primary (p < 5E-8) and 74 conditionally significant pQTLs (p < 1E-6)
ST4	Summary statistics for association of the 1,980 proteins with age, sex, and the first ten genotype principle components (PCs)
ST5	Summary statistics for the association of 6497 proteins of the deCODE, UKBPPP, and Tarkin studies with age & sex associations
ST6	Counts of IPA annotations of proteins measured on the Seer, Soma and Olink platforms
ST7	1,809 pQTLs reported by deCODE, annotated with association data with proteins and peptides in Tarkin and QMDiab
ST8	1,917 pQTLs reported by UKB-PPP, annotated with association data with proteins and peptides in Tarkin and QMDiab
ST9	Evaluation of 319 pQTLs from deCODE with MS protoemics
ST10	Evaluation of 392 pQTLs from UKBPPP with MS protoemics
ST11	Alignment of detected SPINK5 peptides with the UniProt Q9NQ38 isoforms
ST12	Evaluation of 46 cis-pQTLs reported both by deCODE and UKBPPP on a same SNP
ST13	Evaluation of 91 cis-pQTLs with >99% power, but that do not replicated in Tarkin and with MSPA < 0.2
ST14	Protein coverage at the peptide level
ST15	Protein and peptide level associations for all pQTLs and all nanoparticles
ST16	Genetic loci associated with protein missingness
ST17	Evaluation of 76 cis-pQTLs with >99% power that replicated in Tarkin and with MSPA > 0.8
ST1	Annotated list of 1,980 proteins assayed in this GWAS
PID.NP	project specific unique protein identifier (incl nanoparticle number)
protein_ids	protein group (from UniProt, assigned by diaNN)
protein_names	protein names (from UniProt, assigned by diaNN)
CHR	chromosome of the strongest genetic association with PID.NP (from plink --assoc)
SNP	SNP identifier (build 37, ref, alt allele)
POS	SNP position (build 37)
EFF	effect allele
N	number of samples used in the association
BETA	effect size
STAT	association statistic (BETA / SE)
P	p-value for the association of SNP with PID.NP
LAMBDA	genomic inflation for PID.NP
mapped UniProtID	UniProt id
mapped_gene_id	Ensembl gene id
gene_name	Ensembl gene name
description	Ensembl gene description
chr	chromosome of the gene encoding PID.NP
start	gene start (build 37)
end	gene end (build 37)
cis	TRUE if SNP is located on same CHR and closer than 1MB to gene boundaries
median	median protein intensity (using engine normalized values from diaNN)
mean	average protein intensity
sd	standard deviation of protein intensity
min	minimum protein intensity
max	maximum protein intensity
detected	percentage of non-missing values
NP_replicate	nanoparticle number of the highest correlating quasi-technical replicate (<20% and mesured in all five nanoparticle runs)
detected NP_replicate	percentage of non-missing values for quasi-technical replicate
RHO_replicate	Spearman RHO for the correlation between qausi-replicates
HPA Gene	gene name (Human Protein Atlas https://www.proteinatlas.org/humanproteome/blood+protein)
Gene description	gene description
Concentration (g/L)	protein concentration (g/L)
Platform	platform (MS or immuno; if both, the average protein concentration was used)
IPA lookup ID	UniProt ID used for protein annotation using Ingenuity Pathway Analysis ™
IPA Symbol	gene symbol (IPA)
IPA Entrez Gene Name	gene name (IPA)
IPA Location	protein location (cytoplasm, plasma membrane, ...)
IPA Type(s)	protein type (enzyme, kinase, …)
IPA Drug(s)	drug targeting the given protein
SORT Mapping	Sort order, matches numbering of peptide mapping plots
N peptides	Number of peptides detected for this protein (group), counting precursor charges and missed cleavages individually
peptides / sample Tarkin	Average number of peptides detected per sample for this protein (group) in Tarkin
peptides / sample QMDiab	Average number of peptides detected per sample for this protein (group) in QMDiab
protein_ids QMDiab	protein_ids of matching protein in QMDiab (protein groups may differ from Tarkin due to differences in peptide coverage)
N QMDiab	number of samples in which this protein (group) was detected in QMDiab
mean QMDiab	average protein intensity in QMDiab
sd QMDiab	standard deviation of the protein intensity in QMDiab
ST2	Annotated list of 364 primary pQTLs identified in this study
SORT	table sort order (by increasing p-value)
POS_SORT	sort by chromosome position (strongest p-value first)
LOCUS_SORT	sort by locus number (strongest p-value first)
Locus	locus number (clumping with r2 = 0.6)
Type	SENTINEL = lead association at this locus
Locus (LD r2=0.9)	locus number (clumping with r2 = 0.9)
Type (LD r2=0.9)	SENTINEL = lead association at this locus (using r2 = 0.9)
cis-pQTL	TRUE if SNP is located on same CHR and closer than 1MB to gene boundaries
Status	replication status (replicated, not replicated, no data for replication)
GWAS	TRUE if reported as pQTL by Open Targets
OLINK	TRUE if pQTL in UKBPPP Olink study
SOMA	TRUE if pQTL in deCODE SOMAscan study
NOVEL	TRUE if GWAS, OLINK and SOMA are FALSE
HGNC gene_name	HGNC gene name (from Ensembl)
description	Ensembl gene description
PID.NP	project specific unique protein identifier (incl nanoparticle number)
NP	nanoparticle run
protein_ids	protein group (from UniProt, assigned by diaNN)
protein_names	UniProt protein name
mapped UniProtID	UniProt id
mapped_gene_id	Ensembl gene id
chr	chromosome of the gene encoding PID.NP
start	gene start (build 37)
end	gene end (build 37)
Open Targets priority causal gene	Highest scored cis-gene (Open Targets) = most likely causal
SNP	SNP identifier (build 37, ref, alt allele)
rsID	SNP rs identifier
CHR	chromosome of the strongest genetic association with PID.NP (from plink --assoc)
POS	SNP position (build 37)
POS38	SNP position (build 38)
Eff alele	effect allele
EAF	effect allele frequency (Tarkin)
N	number of samples used in the association
BETA	effect size
STAT	association statistic (BETA / SE)
P	p-value for the association of SNP with PID.NP
LAMBDA	genomic inflation for PID.NP
median	median protein intensity (using engine normalized values from diaNN)
mean	average protein intensity
sd	standard deviation of protein intensity
min	minimum protein intensity
max	maximum protein intensity
detected	percentage of non-missing values
RHO NP_replicate	Spearman RHO for the correlation between qausi-replicates
QMDiab.protein_ids	protein group for QMDiab (from UniProt, assigned by diaNN)
same protein_ids as Tarkin	TRUE if same protein group as Tarkin
coloc PP	coloc posterior probability for hypothesis given in column "coloc H"
coloc H	most likely colocalization hypothesis (H4 = same signal in tarkin and QMDiab)
Replication SNP	SNP used for replication (strongest association in Tarkin with a matching SNP in QMDiab, limitted to +/- 1MB region)
Replication rsID	rs ID for replcation SNP
same SNP as discovery	TRUE if replication SNP is the same as in the discovery
CHR Tarkin	CHR of replication SNP
BP Tarkin	POS of replication SNP (build 37)
Eff Tarkin	Effect allele of replication SNP
Tarkin.EAF	effect allele frequency (Tarkin)
N Tarkin	number of samples used in the association (Tarkin)
BETA Tarkin	effect size (Tarkin)
SE Tarkin	standard error (Tarkin)
P Tarkin	p-value for the association of the replication SNP (Tarkin)
A1 QMDiab	effect allele in QMDiab
QMDiab.EAF	effect allele frequency (QMDiab)
QMDiab.flipped_EffAllele	TRUE is effect allele in QMDiab is different than in Tarkin
N QMDiab	number of samples used in the association (QMDiab)
BETA QMDiab	effect size (QMDiab)
flipped BETA QMDiab	effect size with respect to qllele used in Tarkin (QMDiab)
SE QMDiab	standard error (QMDiab)
P QMDiab	p-value for the association of the replication SNP (QMDiab)
SNP QMDiab min	SNP min: variant with the strongest association in the region (QMDiab)
CHR QMDiab min	chromosome of SNP min
BP QMDiab min	chromosome position of SNP min
Eff QMDiab min	effect allele of SNP min
N QMDiab min	number of sample used in the association with of SNP min
BETA QMDiab min	effect size of SNP min
SE QMDiab min	standard error of SNP min
P QMDiab min	p-value of SNP min
P repli / P repli min	ratio of the p-value of the replication SNP and the strongest association in the region (large values indicate diff. genet. architecture)
Power	power to replicate, computed by sampling from Tarkin data
Power > 80%	TRUE if power >80%
joint.BETA	joint effect size from inverse variant meta-analysis of Tarkin and QMDiab
joint.SE	joint standard error from inverse variant meta-analysis of Tarkin and QMDiab
joint.P	joint p-value from inverse variant meta-analysis of Tarkin and QMDiab
H4 & joint p < 5E-8/1980	TRUE if coloc hypothesis H4 most likely and joint p-value genome- and proteome-wide significant
same dir	TRUE if same directionality of effect in tarkin and QMDiab
OpenTargets.variant	gene variant used to query the Open Targets API (build 38)
OpenTargets variant (hyperlink)	hyperlink to Open Targets page for this variant
Variant type	variant type (missense_variant, intron_variant, …)
caddRaw	raw CADD score reported by open Targets
caddPhred	Phred score reported by open Targets
closest gene	closest gene reported by Open Targets
nearby genes (score > 0.1)	list of all nearby genes with an Open Targets score >0.1, sorted by decreasing score, semicolon separated values
score for nearby genes	Open Targets score for all nearby genes with an Open Targets score >0.1, semicolon separated values
eQTL for target	strongest expression QTL reported by OpenTargets for the associated protein
sQTL for target	strongest splice QTL reported by OpenTargets for the associated protein
pQTL for target	strongest protein QTL reported by OpenTargets for the associated protein
eQTLs for nearby genes	eQTLs reported by OpenTargets for nearby genes
sQTLs for nearby genes	sQTLs reported by OpenTargets for nearby genes
pQTLs for nearby genes	pQTLs reported by OpenTargets for nearby genes
Associations (LD r2>0.7)	GWAS association reported by OpenTargets on SNPs in LD (r2 > 0.7)
Associations (same SNP)	GWAS association reported by OpenTargets on the Tarkin pQTL SNP
UKBPPP.match.status	Type of protein match for the lookup of matching pQTLs in the UKBPPP Olink study
UKBasso.PROBE	UKBPPP Olink pobe name of the target protein (assay target, UniProt, Olink ID, Olink panel)
UKBasso.UNIPROT	UKBPPP Olink UniProt ID
UKBasso.ASSAY	UKBPPP Olink assay target
UKBasso.BETA	UKBPPP Olink effect size for the association of the pQTL SNP
UKBasso.SE	UKBPPP Olink standard error for the association of the pQTL SNP
UKBasso.LOG10P	UKBPPP Olink -log10(p-value) for the association of the pQTL SNP
UKBasso.best.PROBE	UKBPPP Olink pobe name for the strongest association on the pQTL SNP (assay target, UniProt, Olink ID, Olink panel)
UKBasso.best.UNIPROT	UKBPPP Olink UniProt ID for the strongest association on the pQTL SNP
UKBasso.best.ASSAY	UKBPPP Olink assay target for the strongest association on the pQTL SNP
UKBasso.best.LOG10P	UKBPPP Olink -log10(p-value) for the strongest association on the pQTL SNP
UKBasso.pQTL.Variant.ID	variant ID for pQTL reported in ST10 of Sun et al. (if present in +/-10MB region)
UKBasso.pQTL.rs.ID	rs ID for pQTL reported in ST10 of Sun et al.
UKBasso R2 to lead SNP	r2 for pQTL reported in ST10 of Sun et al. with Tarkin pQTL SNP
UKBasso.pQTL.Protein.ID	probe annoation (assay target, UniProt, Olink ID, Olink panel) for pQTL reported in ST10 of Sun et al.
UKBasso.pQTL.BETA	effect size for pQTL reported in ST10 of Sun et al.
UKBasso.pQTL.SE	standard error for pQTL reported in ST10 of Sun et al.
UKBasso.pQTL.LOG10P	-log10(p-value) for pQTL reported in ST10 of Sun et al.
pQTL in UKBPPP	determination of whether a UKBPPP Olink pQTL is present in the region
deCODE.match.status	Type of protein match for the lookup of matching pQTLs in the deCODE SOMAscan study
deCODE.asso.SeqId	deCODE SOMAscan aptamer identifier
deCODE.asso.UNIPROT	deCODE SOMAscan UniProt identifier
deCODE.asso.ASSAY	deCODE SOMAscan assay target
deCODE.asso.EFF	deCODE SOMAscan effect allele for the association of the pQTL SNP
deCODE.asso.BETA	deCODE SOMAscan effect size for the association of the pQTL SNP
deCODE.asso.STAT	deCODE SOMAscan association statistics for the association of the pQTL SNP
deCODE.asso.LOG10P	deCODE SOMAscan -log10(p-value) for the association of the pQTL SNP
deCODE.asso.best.SeqId	deCODE SOMAscan aptamer identifier for the strongest association on the pQTL SNP
deCODE.asso.best.UNIPROT	deCODE SOMAscan UniProt ID for the strongest association on the pQTL SNP
deCODE.asso.best.ASSAY	deCODE SOMAscan assay target for the strongest association on the pQTL SNP
deCODE.asso.best.LOG10P	deCODE SOMAscan -log10(p-value) for the strongest association on the pQTL SNP
deCODE.asso.pQTL.Variant.ID	deCODE SOMAscan
deCODE R2 to lead SNP	r2 for pQTL reported in ST02 of Ferkingstad et al. with Tarkin pQTL SNP
deCODE.asso.pQTL.Protein.ID	protein identifier (assay target, UniProt ID, aptamer identifier) for the pQTL reported in ST02 of Ferkingstad et al.
deCODE.asso.pQTL.BETA	effect size for pQTL reported in ST02 of Ferkingstad et al.
deCODE.asso.pQTL.LOG10P	-log10(p-value) for pQTL reported in ST02 of Ferkingstad et al.
pQTL in deCODE	determination of whether a deCODE SOMAscan pQTL is present in the region
MBRplus.PEPanno.sequence	peptide sequence of the strongest associated PAV containing peptide identified in Tarkin
MBRplus.PEPanno.N	number samples in which the PAV containing peptide was detected
MBRplus.PEPanno.P	Fisher's test p-value for the PAV containing peptide
MBRplus.PEPanno.PAVrsid	rs identifier of the PAV variant
Tarkin.meta.beta	effect size from the peptide level meta-analysis
Tarkin.meta.se	standard error from the peptide level meta-analysis
Tarkin.meta.pval	p-value error from the peptide level meta-analysis
SORT Mapping	Sort order, matches numbering of peptide mapping plots
N peptides	Number of peptides detected for this protein (group), counting precursor charges and missed cleavages individually
peptides / sample Tarkin	Average number of peptides detected per sample for this protein (group) in Tarkin
peptides / sample QMDiab	Average number of peptides detected per sample for this protein (group) in QMDiab
N proxy shared	Number of shared SNPs
N proxy Tarkin	Number of Tarkin-proxy SNPs, that is, all SNPs in LD with the lead SNP at r2 > 0.1 in Tarkin
N proxy QMDiab	Number of QMDiab-proxy SNPs, that is, all SNPs in LD with any of the Tarkin-proxy SNPs, at r2 > 0.1 in QMDiab
Replication SNP QMDiab	Replication SNP, that is, with lowest p-value among the QMDiab-proxy SNPs
A1 QMDiab	Effect allele of the replication SNP
N QMDiab	Number of samples
BETA QMDiab	Beta for the association of the replication SNP with the pQTL protein
SE QMDiab	SE of the Beta for the association of the replication SNP with the pQTL protein
P QMDiab	P-value for the association of the replication SNP with the pQTL protein
P QMDiab < 0.05/328	TRUE if the pQTL is considered replicated (corrected for 328 evaluated pQTLs)
has missingness-pQTL	TRUE if this protein has a missingness-pQTL
has pQTL p < 0.05/364/4 on second NP	TRUE if this pQTL is significant in another nanoparticle run after correcting for testing 364 pQTLs and 4 additional nanoparticles
ST3	Summary statistics of the conditional analysis, including 364 primary (p < 5E-8) and 74 conditionally significant pQTLs (p < 1E-6)
SORT	table sort order (by increasing p-value) of Table S2 (can be used for merging tables)
PID.NP	project specific unique protein identifier (incl nanoparticle number)
HGNC gene_name	HGNC gene name (from Ensembl)
protein_ids	protein group (from UniProt, assigned by diaNN)
SNP	SNP identifier of the variants identified using conditional analysis
CHR	chromosome
POS	chromosome position (build 37)
A1	effect allele
N	number of samples
BETA	effect size of the SNP in the conditioned model
SE	standard error of the SNP in the conditioned model
P	p-value of the SNP in the conditioned model
signal	number of the contioning SNP (1 = unconditioned model, same value as in ST2)
ST4	Summary statistics for association of the 1,980 proteins with age, sex, and the first ten genotype principle components (PCs)
PID.NP	project specific unique protein identifier (incl nanoparticle number)
protein_ids	protein group (from UniProt, assigned by diaNN)
protein_names	UniProt protein name
PHENO	phenotype for which the statistics are reported (age, sex, genoPC1 - genoPC10)
N	number of samples
BETA	effect size of PHENO in a linear model including all phenotypes, PROT ~ age + sex + genoPC1 + .. + genoPC10
STAT	statistics of PHENO in the model
P	p-value of PHENO in the model
HGNC gene_name	HGNC gene name (from Ensembl)
description	Ensembl gene description
age.logp.deCODE.Bonf	TRUE if age association significant in deCODE SOMAscan study
age.logp.UKBPPP.Bonf	TRUE if age association significant in UKBPPP Olink study
age.logp.Tarkin.Bonf	TRUE if age association significant in Tarkin study
sex.logp.deCODE.Bonf	TRUE if sex association significant in deCODE SOMAscan study
sex.logp.UKBPPP.Bonf	TRUE if sex association significant in UKBPPP Olink study
sex.logp.Tarkin.Bonf	TRUE if sex association significant in Tarkin study
ST5	Summary statistics for the association of 6497 proteins of the deCODE, UKBPPP, and Tarkin studies with age & sex associations
UniProt	UniProt identifier or protein group
k.study	number of studies in which the protein ha been reported in association with age and sex
detected.Tarkin	TRUE if reported by Tarkin
detected.deCODE	TRUE if reported by deCODE SOMAscan
detected.UKBPPP	TRUE if reported by UKBPPP Olink
assay.Tarkin	assay target Tarkin
ID.Tarkin	protein ID Tarkin
assay.deCODE	assay target deCODE SOMAscan
ID.deCODE	protein ID deCODE SOMAscan
assay.UKBPPP	assay target UKBPPP Olink
ID.UKBPPP	protein ID UKBPPP Olink
age.beta.Tarkin	effect size for the age association in Tarkin
age.logp.Tarkin	-log10(p-value) for the age association in Tarkin
sex.beta.Tarkin	effect size for the sex association in Tarkin
sex.logp.Tarkin	-log10(p-value) for the sex association in Tarkin
age.beta.deCODE	effect size for the age association in deCODE
age.logp.deCODE	-log10(p-value) for the age association in deCODE
sex.beta.deCODE	effect size for the sex association in deCODE
sex.logp.deCODE	-log10(p-value) for the sex association in deCODE
age.beta.UKBPPP	effect size for the age association in UKBPPP
age.logp.UKBPPP	-log10(p-value) for the age association in UKBPPP
sex.beta.UKBPPP	effect size for the sex association in UKBPPP
sex.logp.UKBPPP	-log10(p-value) for the sex association in UKBPPP
age.logp.deCODE.Bonf	TRUE if age association significant in deCODE SOMAscan study
age.logp.UKBPPP.Bonf	TRUE if age association significant in UKBPPP Olink study
age.logp.Tarkin.Bonf	TRUE if age association significant in Tarkin study
sex.logp.deCODE.Bonf	TRUE if sex association significant in deCODE SOMAscan study
sex.logp.UKBPPP.Bonf	TRUE if sex association significant in UKBPPP Olink study
sex.logp.Tarkin.Bonf	TRUE if sex association significant in Tarkin study
IPA lookup ID	UniProt ID used for protein annotation using Ingenuity Pathway Analysis ™
IPA Symbol	gene symbol (IPA)
IPA Entrez Gene Name	gene name (IPA)
IPA Location	protein location (cytoplasm, plasma membrane, ...)
IPA Type(s)	protein type (enzyme, kinase, …)
IPA Drug(s)	drug targeting the given protein
ST6	Counts of IPA annotations of proteins measured on the Seer, Soma and Olink platforms
Location / Type	protein location (cytoplasm, plasma membrane, ...) / protein type (enzyme, kinase, …)
Total	total count of proteins for the given Location / Type
Seer	count Seer
Soma	count SOMAscan
Olink	count Olink
% Seer	percentage Seer
% Soma	percentageSOMAscan
% Olink	percentageOlink
ST7	1,809 pQTLs reported by deCODE, annotated with association data with proteins and peptides in Tarkin and QMDiab
index	index of the 319 cis-pQTL of deCODE SOMAscan that were evaluated in this study, NA = not analyzed
pQTL_ID (global)	…
…	data reproduced from ST02 Ferkingstad et al.
RNA tissue specific NX	…
SNP	deCODE pQTL variant ID
rsID	deCODE rs ID
Assay	deCODE assay
log10(p)	deCODE -log10(p-value)
BETA	deCODE effect size
status	"pQTL analyzed" for one of the 319 cis-pQTLs or reason for exclusion
SORT	index to sort this table by p-value
rsID2	rs ID of proxy SNP
R2	r2 of proxy SNP to deCODE SNP
SNP1	deCODE variant ID
SNP2	proxy variant ID
CHR	chromosome of proxy SNP
POS	chromosome position of proxy SNP
A1	allele 1 of proxy SNP in Tarkin
A2	allele 2 of proxy SNP in Tarkin
A1.Q	allele 1 of proxy SNP in QMDiab
A2.Q	allele 2 of proxy SNP in QMDiab
Tarkin.Uniprot	UniProt ID (Tarkin)
Tarkin.SNPlabel	variant ID of proxy SNP (Tarkin)
Tarkin.EAF	effect allele frequency of proxy SNP (Tarkin)
Tarkin.NPmax	nanoparticle of protein target
Tarkin.PROTanno.N	number of sample used in association with the target protein (Tarkin)
Tarkin.PROTanno.P	p-value for the association with the target protein (Tarkin)
Tarkin.PROTanno.BETA	effect size for the association with the target protein (Tarkin)
Tarkin.PROTanno.SE	standard error for the association with the target protein (Tarkin)
Tarkin.PROTanno.confint1	lower bound of the 99% confidence interval of BETA for the association with the target protein (Tarkin)
Tarkin.PROTanno.confint2	upper bound of the 99% confidence interval of BETA for the association with the target protein (Tarkin)
Tarkin.PROTanno.includes_zero	"*" if the confidence interval does NOT contain the null, "-" otherwise
Tarkin.Kpep	number of peptides detected for the target protein (Tarkin)
Tarkin.PEPanno.sequence	peptide sequences for all detected peptides, separated by ":" (Tarkin)
Tarkin.PEPanno.protein_ids	protein groups for all detected peptides, separated by ":" (Tarkin)
Tarkin.PEPanno.NP	nano particle for all detected peptides, separated by ":" (same as for the protein) (Tarkin)
Tarkin.PEPanno.pc	precursor charge for all detected peptides, separated by ":" (Tarkin)
Tarkin.PEPanno.N	number of samples in which the respective sequence was detected for all peptides, separated by ":" (Tarkin)
Tarkin.PEPanno.P	p-values for the association of all detected peptides with the proxy SNP, separated by ":" (Tarkin)
Tarkin.PEPanno.BETA	effect sizes for the association of all detected peptides with the proxy SNP, separated by ":" (Tarkin)
Tarkin.PEPanno.SE	standard errors for the association of all detected peptides with the proxy SNP, separated by ":" (Tarkin)
Tarkin.PEPanno.confint1	lower bound of the 99% confidence interval of BETAs for the association of all detected peptides with the proxy SNP, separated by ":" (Tarkin)
Tarkin.PEPanno.confint2	upper bound of the 99% confidence interval of BETAs for the association of all detected peptides with the proxy SNP, separated by ":" (Tarkin)
Tarkin.PEPanno.includes_zero	"*" if the confidence interval does NOT contain the null, "-" otherwise for the association of all detected peptides with the proxy SNP, separated by ":" (Tarkin)
QMDiab.Uniprot	UniProt ID (QMDiab)
QMDiab.SNPlabel	variant ID of proxy SNP (QMDiab)
QMDiab.EAF	effect allele frequency of proxy SNP (QMDiab)
QMDiab.NPmax	nanoparticle of protein target
QMDiab.PROTanno.N	number of sample used in association with the target protein (QMDiab)
QMDiab.PROTanno.P	p-value for the association with the target protein (QMDiab)
QMDiab.PROTanno.BETA	effect size for the association with the target protein (QMDiab)
QMDiab.PROTanno.SE	standard error for the association with the target protein (QMDiab)
QMDiab.PROTanno.confint1	lower bound of the 99% confidence interval of BETA for the association with the target protein (QMDiab)
QMDiab.PROTanno.confint2	upper bound of the 99% confidence interval of BETA for the association with the target protein (QMDiab)
QMDiab.PROTanno.includes_zero	"*" if the confidence interval does NOT contain the null, "-" otherwise
QMDiab.Kpep	number of peptides detected for the target protein (QMDiab)
QMDiab.PEPanno.sequence	peptide sequences for all detected peptides, separated by ":" (QMDiab)
QMDiab.PEPanno.protein_ids	protein groups for all detected peptides, separated by ":" (QMDiab)
QMDiab.PEPanno.NP	nano particle for all detected peptides, separated by ":" (same as for the protein) (QMDiab)
QMDiab.PEPanno.pc	precursor charge for all detected peptides, separated by ":" (QMDiab)
QMDiab.PEPanno.N	number of samples in which the respective sequence was detected for all peptides, separated by ":" (QMDiab)
QMDiab.PEPanno.P	p-values for the association of all detected peptides with the proxy SNP, separated by ":" (QMDiab)
QMDiab.PEPanno.BETA	effect sizes for the association of all detected peptides with the proxy SNP, separated by ":" (QMDiab)
QMDiab.PEPanno.SE	standard errors for the association of all detected peptides with the proxy SNP, separated by ":" (QMDiab)
QMDiab.PEPanno.confint1	lower bound of the 99% confidence interval of BETAs for the association of all detected peptides with the proxy SNP, separated by ":" (QMDiab)
QMDiab.PEPanno.confint2	upper bound of the 99% confidence interval of BETAs for the association of all detected peptides with the proxy SNP, separated by ":" (QMDiab)
QMDiab.PEPanno.includes_zero	"*" if the confidence interval does NOT contain the null, "-" otherwise for the association of all detected peptides with the proxy SNP, separated by ":" (QMDiab)
MBRplus.Kpep	number of PAV containing peptides detected for the target protein (Tarkin, using the PVA inclusive library)
MBRplus.PEPanno.sequence	PAV peptide sequences, separated by ":" (Tarkin, using the PVA inclusive library)
MBRplus.PEPanno.protein_ids	protein groups for PAV peptides, separated by ":" (Tarkin, using the PVA inclusive library)
MBRplus.PEPanno.NP	nano particle for PAV peptides, separated by ":" (same as for the protein) (Tarkin, using the PVA inclusive library)
MBRplus.PEPanno.pc	precursor charge for PAV peptides, separated by ":" (Tarkin, using the PVA inclusive library)
MBRplus.PEPanno.N	number of samples in which the respective sequence was detected for PAV peptides, separated by ":" (Tarkin, using the PVA inclusive library)
MBRplus.PEPanno.MODEL	genetic model used to group alleles (REC, DOM) for Fisher's test (Tarkin, using the PVA inclusive library)
MBRplus.PEPanno.P	p-value for a Fisher's test of PAV detection versus genotype in the given model (Tarkin, using the PVA inclusive library)
MBRplus.PEPanno.PAVrsid	rs identifier of variants of the PAV peptides (Tarkin, using the PVA inclusive library)
MBRplus.PEPanno.PAVtype	allele variant of the PAV peptide (REF, ALT) (Tarkin, using the PVA inclusive library)
Tarkin.PepScore	MSPA score
Tarkin.PepScore.conflict	number of peptides with conflicting directionality
Tarkin.PepScore.support	number of peptides supporting an expression pQTL (the 99% confidence interval of the BETA does not contain the null)
Tarkin.meta.beta	effect size of the peptide level meta-analysis
Tarkin.meta.se	standard error of the peptide level meta-analysis
Tarkin.meta.zval	z-statistic of the peptide level meta-analysis
Tarkin.meta.pval	p-value of the peptide level meta-analysis
Tarkin.meta.ci.lb	lower bound of the confidence interval for peptide level meta-analysis
Tarkin.meta.ci.ub	upper bound of the confidence interval for peptide level meta-analysis
match.status	match level (UniProt, protein group, gene name, no match)
ST8	1,917 pQTLs reported by UKB-PPP, annotated with association data with proteins and peptides in Tarkin and QMDiab
index	index of the 392 cis-pQTL of UKBPPP Olink that were evaluated in this study, NA = not analyzed
Variant ID (CHROM:GENPOS (hg37):A0:A1:imp:v1)	…
…	data reproduced from ST10 Sun et al.
IMPACT	…
SNP	deCODE pQTL variant ID
Assay	deCODE assay
UniProt	deCODE UniProt ID
status	"pQTL analyzed" for one of the 392 cis-pQTLs or reason for exclusion
SORT	index to sort this table by p-value
rsID1	rs ID of proxy SNP
rsID2	r2 of proxy SNP to UKBPPP SNP
R2	UKBPPP variant ID
SNP2	proxy variant ID
CHR	chromosome of proxy SNP
POS	chromosome position of proxy SNP
A1	allele 1 of proxy SNP in Tarkin
A2	allele 2 of proxy SNP in Tarkin
A1.Q	allele 1 of proxy SNP in QMDiab
A2.Q	allele 2 of proxy SNP in QMDiab
Tarkin.Uniprot	UniProt ID (Tarkin)
Tarkin.SNPlabel	variant ID of proxy SNP (Tarkin)
Tarkin.EAF	effect allele frequency of proxy SNP (Tarkin)
Tarkin.NPmax	nanoparticle of protein target
Tarkin.PROTanno.N	number of sample used in association with the target protein (Tarkin)
Tarkin.PROTanno.P	p-value for the association with the target protein (Tarkin)
Tarkin.PROTanno.BETA	effect size for the association with the target protein (Tarkin)
Tarkin.PROTanno.SE	standard error for the association with the target protein (Tarkin)
Tarkin.PROTanno.confint1	lower bound of the 99% confidence interval of BETA for the association with the target protein (Tarkin)
Tarkin.PROTanno.confint2	upper bound of the 99% confidence interval of BETA for the association with the target protein (Tarkin)
Tarkin.PROTanno.includes_zero	"*" if the confidence interval does NOT contain the null, "-" otherwise
Tarkin.Kpep	number of peptides detected for the target protein (Tarkin)
Tarkin.PEPanno.sequence	peptide sequences for all detected peptides, separated by ":" (Tarkin)
Tarkin.PEPanno.protein_ids	protein groups for all detected peptides, separated by ":" (Tarkin)
Tarkin.PEPanno.NP	nano particle for all detected peptides, separated by ":" (same as for the protein) (Tarkin)
Tarkin.PEPanno.pc	precursor charge for all detected peptides, separated by ":" (Tarkin)
Tarkin.PEPanno.N	number of samples in which the respective sequence was detected for all peptides, separated by ":" (Tarkin)
Tarkin.PEPanno.P	p-values for the association of all detected peptides with the proxy SNP, separated by ":" (Tarkin)
Tarkin.PEPanno.BETA	effect sizes for the association of all detected peptides with the proxy SNP, separated by ":" (Tarkin)
Tarkin.PEPanno.SE	standard errors for the association of all detected peptides with the proxy SNP, separated by ":" (Tarkin)
Tarkin.PEPanno.confint1	lower bound of the 99% confidence interval of BETAs for the association of all detected peptides with the proxy SNP, separated by ":" (Tarkin)
Tarkin.PEPanno.confint2	upper bound of the 99% confidence interval of BETAs for the association of all detected peptides with the proxy SNP, separated by ":" (Tarkin)
Tarkin.PEPanno.includes_zero	"*" if the confidence interval does NOT contain the null, "-" otherwise for the association of all detected peptides with the proxy SNP, separated by ":" (Tarkin)
QMDiab.Uniprot	UniProt ID (QMDiab)
QMDiab.SNPlabel	variant ID of proxy SNP (QMDiab)
QMDiab.EAF	effect allele frequency of proxy SNP (QMDiab)
QMDiab.NPmax	nanoparticle of protein target
QMDiab.PROTanno.N	number of sample used in association with the target protein (QMDiab)
QMDiab.PROTanno.P	p-value for the association with the target protein (QMDiab)
QMDiab.PROTanno.BETA	effect size for the association with the target protein (QMDiab)
QMDiab.PROTanno.SE	standard error for the association with the target protein (QMDiab)
QMDiab.PROTanno.confint1	lower bound of the 99% confidence interval of BETA for the association with the target protein (QMDiab)
QMDiab.PROTanno.confint2	upper bound of the 99% confidence interval of BETA for the association with the target protein (QMDiab)
QMDiab.PROTanno.includes_zero	"*" if the confidence interval does NOT contain the null, "-" otherwise
QMDiab.Kpep	number of peptides detected for the target protein (QMDiab)
QMDiab.PEPanno.sequence	peptide sequences for all detected peptides, separated by ":" (QMDiab)
QMDiab.PEPanno.protein_ids	protein groups for all detected peptides, separated by ":" (QMDiab)
QMDiab.PEPanno.NP	nano particle for all detected peptides, separated by ":" (same as for the protein) (QMDiab)
QMDiab.PEPanno.pc	precursor charge for all detected peptides, separated by ":" (QMDiab)
QMDiab.PEPanno.N	number of samples in which the respective sequence was detected for all peptides, separated by ":" (QMDiab)
QMDiab.PEPanno.P	p-values for the association of all detected peptides with the proxy SNP, separated by ":" (QMDiab)
QMDiab.PEPanno.BETA	effect sizes for the association of all detected peptides with the proxy SNP, separated by ":" (QMDiab)
QMDiab.PEPanno.SE	standard errors for the association of all detected peptides with the proxy SNP, separated by ":" (QMDiab)
QMDiab.PEPanno.confint1	lower bound of the 99% confidence interval of BETAs for the association of all detected peptides with the proxy SNP, separated by ":" (QMDiab)
QMDiab.PEPanno.confint2	upper bound of the 99% confidence interval of BETAs for the association of all detected peptides with the proxy SNP, separated by ":" (QMDiab)
QMDiab.PEPanno.includes_zero	"*" if the confidence interval does NOT contain the null, "-" otherwise for the association of all detected peptides with the proxy SNP, separated by ":" (QMDiab)
MBRplus.Kpep	number of PAV containing peptides detected for the target protein (Tarkin, using the PVA inclusive library)
MBRplus.PEPanno.sequence	PAV peptide sequences, separated by ":" (Tarkin, using the PVA inclusive library)
MBRplus.PEPanno.protein_ids	protein groups for PAV peptides, separated by ":" (Tarkin, using the PVA inclusive library)
MBRplus.PEPanno.NP	nano particle for PAV peptides, separated by ":" (same as for the protein) (Tarkin, using the PVA inclusive library)
MBRplus.PEPanno.pc	precursor charge for PAV peptides, separated by ":" (Tarkin, using the PVA inclusive library)
MBRplus.PEPanno.N	number of samples in which the respective sequence was detected for PAV peptides, separated by ":" (Tarkin, using the PVA inclusive library)
MBRplus.PEPanno.MODEL	genetic model used to group alleles (REC, DOM) for Fisher's test (Tarkin, using the PVA inclusive library)
MBRplus.PEPanno.P	p-value for a Fisher's test of PAV detection versus genotype in the given model (Tarkin, using the PVA inclusive library)
MBRplus.PEPanno.PAVrsid	rs identifier of variants of the PAV peptides (Tarkin, using the PVA inclusive library)
MBRplus.PEPanno.PAVtype	allele variant of the PAV peptide (REF, ALT) (Tarkin, using the PVA inclusive library)
Tarkin.PepScore	MSPA score
Tarkin.PepScore.conflict	number of peptides with conflicting directionality
Tarkin.PepScore.support	number of peptides supporting an expression pQTL (the 99% confidence interval of the BETA does not contain the null)
Tarkin.meta.beta	effect size of the peptide level meta-analysis
Tarkin.meta.se	standard error of the peptide level meta-analysis
Tarkin.meta.zval	z-statistic of the peptide level meta-analysis
Tarkin.meta.pval	p-value of the peptide level meta-analysis
Tarkin.meta.ci.lb	lower bound of the confidence interval for peptide level meta-analysis
Tarkin.meta.ci.ub	upper bound of the confidence interval for peptide level meta-analysis
match.status	match level (UniProt, protein group, gene name, no match)
ST9	Evaluation of 319 pQTLs from deCODE with MS protoemics
Rank	Rank of deCODE pQTL, ranked by p-value, lowest first
SeqId	SOMAscan aptamer identifier
gene (prot.)	SOMAscan gene name
shortname (prot.)	SOMAscan protein shortname
longname (prot.)	SOMAscan protein longname
UniProt	SOMAscan UniProt ID
variant	deCODE reported variant
SNP (build 38)	deCODE reported SNP identifier (build 38)
Amin	deCODE minor allele
Amaj	deCODE major allele
MAF (%)	deCODE minor allele frequency
BETA	deCODE effect size
variance expl (var.)	deCODE explained variance
log10(p)	deCODE -log10(p-value)
match.status	protein match level (UniProt, protein group, gene name)
Assay	assay target
Tarkin.Uniprot	protein group (Tarkin)
Tarkin.NPmax	nanoparticle run (Tarkin)
SNP	deCODE SNP
rsID	deCODE rs identifier
Proxy.SNP	proxy SNP (available in Tarkin)
Proxy.POS38	proxy SNP chromome position (build 38)
Proxy.ID	proxy SNP rs identifier
Proxy.R2	r2 between proxy and deCODE SNP
CHR	proxy SNP chromosome
POS	proxy SNP chromosome position (build 37)
Tarkin.SNPlabel	SNP label (Tarkin)
Tarkin.Eff	effect allele (Tarkin)
Tarkin.EAF	effect allele frequency (Tarkin)
Tarkin.PROTanno.N	number of samples used in association between protein and proxy SNP in Tarkin
Tarkin.PROTanno.BETA	effect size of the association between protein and proxy SNP in Tarkin
Tarkin.PROTanno.SE	standard error of the association between protein and proxy SNP in Tarkin
Tarkin.PROTanno.P	p-value of the association between protein and proxy SNP in Tarkin
Tarkin.PEPanno.includes_zero	string indicating whether 99% confidence intervals of the peptide associations contain the nullm ("*" = no, "-" = yes)
MBRplus.PEPanno.P	lowest p-value for a Fisher's test of PAV detection versus genotype in the given model (Tarkin, using the PVA inclusive library)
MBRplus.PEPanno.PAVrsid	rs identifier of the PAV containing peptide with the lowest p-value (Tarkin, using the PVA inclusive library)
Tarkin.PepScore	MSPA score
Tarkin.PepScore.support	number of peptides supporting an expression pQTL (the 99% confidence interval of the BETA does not contain the null)
Tarkin.Kpep	number of peptides detected for the target protein (Tarkin)
Tarkin.PepScore.conflict	number of peptides with conflicting directionality
Tarkin.meta.beta	effect size from the peptide level meta-analysis
Tarkin.meta.se	standard error from the peptide level meta-analysis
Tarkin.meta.pval	p-value error from the peptide level meta-analysis
OpenTargets.variant	gene variant used to query the Open Targets API (build 38)
mostSevereConsequence	variant type (missense_variant, intron_variant, …)
caddRaw	raw CADD score reported by open Targets
caddPhred	Phred score reported by open Targets
eQTL for target	strongest expression QTL reported by OpenTargets for the associated protein
sQTL for target	strongest splice QTL reported by OpenTargets for the associated protein
pQTL for target	strongest protein QTL reported by OpenTargets for the associated protein
Associations (LD r2>0.7)	GWAS association reported by OpenTargets on SNPs in LD (r2 > 0.7)
Associations (same SNP)	GWAS association reported by OpenTargets on the Tarkin pQTL SNP
IPA drug	drug targeting the given protein
SORT Mapping	Sort order, matches numbering of peptide mapping plots
N peptides	Number of peptides detected for this protein (group), counting precursor charges and missed cleavages individually
peptides / sample Tarkin	Average number of peptides detected per sample for this protein (group) in Tarkin
peptides / sample QMDiab	Average number of peptides detected per sample for this protein (group) in QMDiab
power	power to replicate the deCODE pQTL in Tarkin, using deCODE effect size (BETA) and Tarkin standard error (Tarkin.PROTanno.SE) @ p < 0.05/319
power>99%	logical variable, TRUE if power > 99%
replicated (p<0.05/319)	logical variable, TRUE if Tarkin.PROTanno.P < 0.05/319
MSPA>0.8	logical variable, TRUE if Tarkin.PepScore > 0.8
MSPA<0.2	logical variable, TRUE if Tarkin.PepScore < 0.2
power>99% & replicated & MSPA>0.8	logical variable, TRUE if power > 99% and Tarkin.PepScore > 0.8
power>99% & not replicated & MSPA<0.2	logical variable, TRUE if power > 99% and Tarkin.PepScore < 0.2
ST10	Evaluation of 392 pQTLs from UKBPPP with MS protoemics
Rank	Rank of UKBPPP pQTL, ranked by p-value, lowest first
UKBPPP ProteinID	protein identifier used by UKBPPP
Assay Target	Olink assay target
Target UniProt	Olink UniProt identifier
Variant ID (CHROM:GENPOS (hg37):A0:A1:imp:v1)	variant identifier used by UKBPPP
A0	UKBPPP allele A0
A1	UKBPPP allele A1
CHROM	UKBPPP chromosome
GENPOS (hg38)	UKBPPP chromosome position (build 38)
rsID	UKBPPP rs identifier
A1FREQ	UKBPPP A1 allele frequency
BETA	UKBPPP effect size for the reported pQTL
SE	UKBPPP standard error for the reported pQTL
log10(p)	UKBPPP -log10(p-value) for the reported pQTL
Annotated gene consequence	UKBPPP annotation of the pQTL variant effect (intron, missense, ...)
Biotype	UKBPPP annotation of the genetic entity affected by thepQTL variant (protein, lncRNA, …)
match.status	protein match level (UniProt, protein group, gene name)
Assay	assay target
Tarkin.Uniprot	protein group (Tarkin)
Tarkin.NPmax	nanoparticle run (Tarkin)
SNP	deCODE SNP
rsID	deCODE rs identifier
Proxy.SNP	proxy SNP (available in Tarkin)
Proxy.POS38	proxy SNP chromome position (build 38)
Proxy.ID	proxy SNP rs identifier
Proxy.R2	r2 between proxy and deCODE SNP
Tarkin.SNPlabel	proxy SNP chromosome
CHR	proxy SNP chromosome position (build 37)
POS	SNP label (Tarkin)
Tarkin.Eff	effect allele (Tarkin)
Tarkin.EAF	effect allele frequency (Tarkin)
Tarkin.PROTanno.N	number of samples used in association between protein and proxy SNP in Tarkin
Tarkin.PROTanno.BETA	effect size of the association between protein and proxy SNP in Tarkin
Tarkin.PROTanno.SE	standard error of the association between protein and proxy SNP in Tarkin
Tarkin.PROTanno.P	p-value of the association between protein and proxy SNP in Tarkin
Tarkin.PEPanno.includes_zero	string indicating whether 99% confidence intervals of the peptide associations contain the nullm ("*" = no, "-" = yes)
MBRplus.PEPanno.P	lowest p-value for a Fisher's test of PAV detection versus genotype in the given model (Tarkin, using the PVA inclusive library)
MBRplus.PEPanno.PAVrsid	rs identifier of the PAV containing peptide with the lowest p-value (Tarkin, using the PVA inclusive library)
Tarkin.PepScore	MSPA score
Tarkin.PepScore.support	number of peptides supporting an expression pQTL (the 99% confidence interval of the BETA does not contain the null)
Tarkin.Kpep	number of peptides detected for the target protein (Tarkin)
Tarkin.PepScore.conflict	number of peptides with conflicting directionality
Tarkin.meta.beta	effect size from the peptide level meta-analysis
Tarkin.meta.se	standard error from the peptide level meta-analysis
Tarkin.meta.pval	p-value error from the peptide level meta-analysis
OpenTargets.variant	gene variant used to query the Open Targets API (build 38)
mostSevereConsequence	variant type (missense_variant, intron_variant, …)
caddRaw	raw CADD score reported by open Targets
caddPhred	Phred score reported by open Targets
eQTL for target	strongest expression QTL reported by OpenTargets for the associated protein
sQTL for target	strongest splice QTL reported by OpenTargets for the associated protein
pQTL for target	strongest protein QTL reported by OpenTargets for the associated protein
Associations (LD r2>0.7)	GWAS association reported by OpenTargets on SNPs in LD (r2 > 0.7)
Associations (same SNP)	GWAS association reported by OpenTargets on the Tarkin pQTL SNP
IPA Drug	drug targeting the given protein
PROT.coloc.H	most likely hypothesis of the protein level colocalization UKBPPP vs. Tarkin (H4 = shared signal, H2 = only signal in UKBPPP, H3 = different signals)
PROT.coloc.PP	posterior probability of the most likely coloc hypothesis at the protein level
PEP.coloc.Kpep	number of Tarkin peptides that were analyzed for colocalization with the UKBPPP protein level associations
PEP.coloc.H3.H4.MSPA	coloc-MSPA score for (H3 or H4 most likely) = weighted fraction of peptides supporting H3 or H4
PEP.coloc.H4.MSPA	coloc-MSPA score for (H4 most likely) = weighted fraction of peptides supporting H4
PEP.coloc.H3.MSPA	coloc-MSPA score for (H3 most likely) = weighted fraction of peptides supporting H3
SORT Mapping	Sort order, matches numbering of peptide mapping plots
N peptides	Number of peptides detected for this protein (group), counting precursor charges and missed cleavages individually
peptides / sample Tarkin	Average number of peptides detected per sample for this protein (group) in Tarkin
peptides / sample QMDiab	Average number of peptides detected per sample for this protein (group) in QMDiab
power	power to replicate the UKBPPP pQTL in Tarkin, using UKBPPP effect size (BETA) and Tarkin standard error (Tarkin.PROTanno.SE) @ p < 0.05/392
power>99%	logical variable, TRUE if power > 99%
replicated (p<0.05/392)	logical variable, TRUE if Tarkin.PROTanno.P < 0.05/392
MSPA>0.8	logical variable, TRUE if Tarkin.PepScore > 0.8
MSPA<0.2	logical variable, TRUE if Tarkin.PepScore < 0.2
power>99% & replicated & MSPA>0.8	logical variable, TRUE if power > 99% and Tarkin.PepScore > 0.8
power>99% & not replicated & MSPA<0.2	logical variable, TRUE if power > 99% and Tarkin.PepScore < 0.2
ST11	Alignment of detected SPINK5 peptides with the UniProt Q9NQ38 isoforms
sort	index to sort this table
pos	starting amino acid position of the peptide listed in "sequence"
pep	peptide name (UniProt identifier for the protein isoforms, color indicating the alignment to the isoforms (as in Figure 4e)
len	length of the isoform or peptide (number of amino acids)
sequence	sequence of the isoform or peptide
tag	tags the position of the detected peptides
columns numbered 1 .. 1094	aligned amino acid positions
ST12	Evaluation of 46 cis-pQTLs reported both by deCODE and UKBPPP on a same SNP
Assay	assay target
SNP	SNP identifier
rsID	rs identifier
deCODE Rank	Rank of deCODE pQTL, ranked by p-value, lowest first
deCODE ProteinID	protein identifier (deCODE)
deCODE Amin	minor allele (deCODE)
deCODE MAF (%)	minor allele frequency (deCODE)
deCODE BETA	effect size (deCODE)
deCODE BETA on A1	effect size with respect to reference allele (deCODE)
deCODE log10(p)	-log10(p-value) (deCODE)
UKBPPP Rank	Rank of UKBPPP pQTL, ranked by p-value, lowest first
UKBPPP ProteinID	protein identifier (UKBPPP)
UKBPPP A1	reference allele (UKBPPP)
UKBPPP A1FREQ	reference allele frequency (UKBPPP)
UKBPPP BETA	effect size (UKBPPP)
UKBPPP SE	standard error (UKBPPP)
UKBPPP log10(p)	-log10(p-value) (UKBPPP)
match.status	protein match level (UniProt, protein group, gene name)
Tarkin.Uniprot	protein group (Tarkin)
Tarkin.NPmax	nanoparticle run (Tarkin)
CHR	chromosome
POS	chromosome position (build 37)
POS38	chromosome position (build 38)
Tarkin.Eff	effect allele (Tarkin)
Tarkin.EAF	effect allele frequency (Tarkin)
Tarkin.PROTanno.BETA	effect size (Tarkin)
Tarkin BETA on A1	effect size with respect to reference allele (Tarkin)
Tarkin.PROTanno.SE	standard error (Tarkin)
Tarkin.PROTanno.P	-log10(p-value) (Tarkin)
Tarkin.meta.beta	effect size from the peptide level meta-analysis
Tarkin.meta.se	standard error from the peptide level meta-analysis
Tarkin.meta.pval	p-value error from the peptide level meta-analysis
Tarkin.PepScore	MSPA score
Tarkin.PepScore.support	number of peptides supporting an expression pQTL (the 99% confidence interval of the BETA does not contain the null)
Tarkin.Kpep	number of peptides detected for the target protein (Tarkin)
Tarkin.PepScore.conflict	number of peptides with conflicting directionality
MBRplus.PEPanno.P	Fisher's test p-value for the PAV containing peptide (if any)
MBRplus.PEPanno.PAVrsid	rs identifier of the PAV variant (strongest association shown)
SORT Mapping	Sort order, matches numbering of peptide mapping plots
N peptides	Number of peptides detected for this protein (group), counting precursor charges and missed cleavages individually
peptides / sample Tarkin	Average number of peptides detected per sample for this protein (group) in Tarkin
peptides / sample QMDiab	Average number of peptides detected per sample for this protein (group) in QMDiab
ST13	Evaluation of 91 cis-pQTLs with >99% power, but that do not replicated in Tarkin and with MSPA < 0.2
Sort	index to sort this table
Study	study in which the pQTL was reported (deCODE or UKBPPP)
Rank	rank of the pQTL in the respective study
Platform ID	assay identifier on the respective platform (incl. SOMAscan or Olink identifier)
Assay	assay target
UniProt	UniProt identifier
variant	SNP identifier
Amin	minor allele
Amaj	major allele
BETA	effect size
log10(p)	-log10(p-value)
match.status	protein match level (UniProt, protein group, gene name)
Tarkin.Uniprot	protein group (Tarkin)
Tarkin.NPmax	nanoparticle run (Tarkin)
Proxy.SNP	proxy SNP (available in Tarkin)
Proxy.POS38	proxy SNP chromome position (build 38)
Proxy.ID	proxy SNP rs identifier
Proxy.R2	r2 between proxy and deCODE SNP
CHR	proxy SNP chromosome
POS (build 37)	proxy SNP chromosome position (build 37)
Tarkin.SNPlabel	SNP label (Tarkin)
Tarkin.PROTanno.N	number of samples used in association between protein and proxy SNP in Tarkin
Tarkin.PROTanno.BETA	effect size of the association between protein and proxy SNP in Tarkin
Tarkin.PROTanno.SE	standard error of the association between protein and proxy SNP in Tarkin
Tarkin.PROTanno.P	p-value of the association between protein and proxy SNP in Tarkin
Tarkin.PEPanno.includes_zero	string indicating whether 99% confidence intervals of the peptide associations contain the nullm ("*" = no, "-" = yes)
MBRplus.PEPanno.P	lowest p-value for a Fisher's test of PAV detection versus genotype in the given model (Tarkin, using the PVA inclusive library)
MBRplus.PEPanno.PAVrsid	rs identifier of the PAV containing peptide with the lowest p-value (Tarkin, using the PVA inclusive library)
Tarkin.PepScore	MSPA score
Tarkin.PepScore.support	number of peptides supporting an expression pQTL (the 99% confidence interval of the BETA does not contain the null)
Tarkin.Kpep	number of peptides detected for the target protein (Tarkin)
Tarkin.PepScore.conflict	number of peptides with conflicting directionality
Tarkin.meta.beta	effect size from the peptide level meta-analysis
Tarkin.meta.se	standard error from the peptide level meta-analysis
Tarkin.meta.pval	p-value error from the peptide level meta-analysis
HPA concentration (g/L)	protein concentration from Human Protein Atlas (see Table S1)
Median intensity	median protein intensity (see Table S1)
RHO_replicate	Spearman correlation RHO with quasi-technical replicates
OpenTargets.variant (build 38)	gene variant used to query the Open Targets API (build 38)
mostSevereConsequence	variant type (missense_variant, intron_variant, …)
caddRaw	raw CADD score reported by open Targets
caddPhred	Phred score reported by open Targets
eQTL for target	strongest expression QTL reported by OpenTargets for the associated protein
sQTL for target	strongest splice QTL reported by OpenTargets for the associated protein
pQTL for target	strongest protein QTL reported by OpenTargets for the associated protein
Associations (LD r2>0.7)	GWAS association reported by OpenTargets on SNPs in LD (r2 > 0.7)
Associations (same SNP)	GWAS association reported by OpenTargets on the Tarkin pQTL SNP
Leading disease GWAS hit	Strongest GWAS association with a disease relevant trait (manually curated)
IPA drug	drug targeting the given protein
PAV rsID	protein altering variant in LD with the proxy SNP
R2 to Proxy.SNP	r2 between PAV and proxy variant (from Ensembl)
Consequence Type	consequence of the PAV (from Ensembl)
PAV peptide detected	PAV detected in Tarkin (using the MBRplus library)
SORT Mapping	Sort order, matches numbering of peptide mapping plots
N peptides	Number of peptides detected for this protein (group), counting precursor charges and missed cleavages individually
peptides / sample Tarkin	Average number of peptides detected per sample for this protein (group) in Tarkin
peptides / sample QMDiab	Average number of peptides detected per sample for this protein (group) in QMDiab
ST14	Protein coverage at the peptide level
SORT Mapping	Sort order, matches numbering of peptide mapping plots
PID.NP	project specific unique protein identifier (incl nanoparticle number)
gene_name	Ensembl gene name
description	Ensembl gene description
peptide	Peptide identifier (sequence, precursor charge, nano particle)
Tarkin.protein.protein_ids	Protein (group), assigned to the protein corresponding to the peptides that share the given "SORT Mapping" identifier (Tarkin)
Tarkin.N.protein	Number of samples in which the protein (group) was identified (Tarkin)
Tarkin.mean.protein	Mean protein intensity (Tarkin)
Tarkin.sd.protein	Standard deviation of the protein intensity (Tarkin)
QMDiab.protein.protein_ids	Protein (group), assigned to the protein corresponding to the peptides that share the given "SORT Mapping" identifier (QMDiab)
QMDiab.N.protein	Number of samples in which the protein (group) was identified (QMDiab)
QMDiab.mean.protein	Mean protein intensity (QMDiab)
QMDiab.sd.protein	Standard deviation of the protein intensity (QMDiab)
Tarkin.peptide.protein_ids	Protein (group), assigned to the corresponding peptide (Tarkin)
Tarkin.N.peptide	Number of samples in which the peptide was identified (Tarkin)
Tarkin.mean.peptide	Mean peptide intensity (Tarkin)
Tarkin.sd.peptide	Standard deviation of the peptide intensity (Tarkin)
QMDiab.peptide.protein_ids	Protein (group), assigned to the corresponding peptide (QMDiab)
QMDiab.N.peptide	Number of samples in which the peptide was identified (QMDiab)
QMDiab.mean.peptide	Mean peptide intensity (QMDiab)
QMDiab.sd.peptide	Standard deviation of the peptide intensity (QMDiab)
ST15	Protein and peptide level associations for all pQTLs and all nano particles
SORT	pQTL (Table ST2) table sort order (by increasing p-value)
SNP	SNP identifier (build 37, ref, alt allele)
protein_ids	protein group (from UniProt, assigned by diaNN)
HGNC gene_name	HGNC gene name (from Ensembl)
NP	nanoparticle run
association	association type, "protein" for association at the protein level, sequence and precursor charge for peptide level
N NP1	number of samples in which the protein or peptide was detected in the given nano particle run
N NP2	number of samples in which the protein or peptide was detected in the given nano particle run
N NP3	number of samples in which the protein or peptide was detected in the given nano particle run
N NP4	number of samples in which the protein or peptide was detected in the given nano particle run
N NP5	number of samples in which the protein or peptide was detected in the given nano particle run
P NP1	p-value for the protein or peptide association with the given SNP
P NP2	p-value for the protein or peptide association with the given SNP
P NP3	p-value for the protein or peptide association with the given SNP
P NP4	p-value for the protein or peptide association with the given SNP
P NP5	p-value for the protein or peptide association with the given SNP
BETA NP1	effect size (beta) for the protein or peptide association with the given SNP
BETA NP2	effect size (beta) for the protein or peptide association with the given SNP
BETA NP3	effect size (beta) for the protein or peptide association with the given SNP
BETA NP4	effect size (beta) for the protein or peptide association with the given SNP
BETA NP5	effect size (beta) for the protein or peptide association with the given SNP
r.squared NP1	r-square for the protein or peptide association with the given SNP
r.squared NP2	r-square for the protein or peptide association with the given SNP
r.squared NP3	r-square for the protein or peptide association with the given SNP
r.squared NP4	r-square for the protein or peptide association with the given SNP
r.squared NP5	r-square for the protein or peptide association with the given SNP
mean NP1	mean intensity of the protein or peptide intensity
mean NP2	mean intensity of the protein or peptide intensity
mean NP3	mean intensity of the protein or peptide intensity
mean NP4	mean intensity of the protein or peptide intensity
mean NP5	mean intensity of the protein or peptide intensity
sd NP1	standard deviation of the protein or peptide intensity
sd NP2	standard deviation of the protein or peptide intensity
sd NP3	standard deviation of the protein or peptide intensity
sd NP4	standard deviation of the protein or peptide intensity
sd NP5	standard deviation of the protein or peptide intensity
ST16	Genetic loci associated with protein missingness
LOCUS	Locus number
TYPE	SENTINEL = lead association at this locus
pleiotropic locus	Association confounded by race
UniProt	UniProt ID or protein group
NP	Nanoparticle run
HGNC	HGNC gene name (from Ensembl)
ENSG	Ensembl gene identifier
cdsChr	Chromosome of protein coding gene
cdsStart38	Gene start (build hg38)
cdsEnd38	Gene end (build hg38)
cis	Variant position is in-cis (<10MB from gene boundaries)
rsid	Variant ID (rs-number)
CHR	Chomosome of the variant
POS19	Position (build hg37)
POS38	Position (build hg38)
SNP	SNP identifier
A1	Allele A1
A2	Allele A1
Fisher P	P-value from Fisher's exact test for the indicated genetic model (DOM/REC), lower of both p-values was retained
MODEL	Genetic model (DOM/REC)
A1 & missing	N samples with A1 allele (incl. heterogozytes if MODEL=REC) and protein missing
A2 & missing	N samples with A2 allele (incl. heterogozytes if MODEL=DOM) and protein missing
A1 & detected	N samples with A1 allele (incl. heterogozytes if MODEL=REC) and protein detected
A2 & detected	N samples with A2 allele (incl. heterogozytes if MODEL=DOM) and protein detected
N missing	N samples with protein missing
N detected	N samples with protein detected
N TOT	N samples
MISS	Missingness (%)
OpenTargets variant	gene variant used to query the Open Targets API (build 38)
Variant type	variant type (missense_variant, intron_variant, …)
caddRaw	raw CADD score reported by open Targets
caddPhred	Phred score reported by open Targets
closest gene	closest gene reported by Open Targets
nearby genes (score > 0.1)	list of all nearby genes with an Open Targets score >0.1, sorted by decreasing score, semicolon separated values
score for nearby genes	Open Targets score for all nearby genes with an Open Targets score >0.1, semicolon separated values
eQTL for target	strongest expression QTL reported by OpenTargets for the associated protein
sQTL for target	strongest splice QTL reported by OpenTargets for the associated protein
pQTL for target	strongest protein QTL reported by OpenTargets for the associated protein
eQTLs for nearby genes	eQTLs reported by OpenTargets for nearby genes
sQTLs for nearby genes	sQTLs reported by OpenTargets for nearby genes
pQTLs for nearby genes	pQTLs reported by OpenTargets for nearby genes
Associations (LD r2>0.7)	GWAS association reported by OpenTargets on SNPs in LD (r2 > 0.7)
Associations (same SNP)	GWAS association reported by OpenTargets on the Tarkin pQTL SNP
p.race	P-value from Fisher's exact test for the association of missingness with race (self-reported, black vs. white, all other answers excluded)
p.sex	P-value from Fisher's exact test for the association of missingness with sex
ST17	Evaluation of 76 cis-pQTLs with >99% power that replicated in Tarkin and with MSPA > 0.8
Sort	index to sort this table
Study	study in which the pQTL was reported (deCODE or UKBPPP)
Rank	rank of the pQTL in the respective study
Platform ID	assay identifier on the respective platform (incl. SOMAscan or Olink identifier)
Assay	assay target
UniProt	UniProt identifier
variant	SNP identifier
Amin	minor allele
Amaj	major allele
BETA	effect size
log10(p)	-log10(p-value)
match.status	protein match level (UniProt, protein group, gene name)
Tarkin.Uniprot	protein group (Tarkin)
Tarkin.NPmax	nanoparticle run (Tarkin)
Proxy.SNP	proxy SNP (available in Tarkin)
Proxy.POS38	proxy SNP chromome position (build 38)
Proxy.ID	proxy SNP rs identifier
Proxy.R2	r2 between proxy and deCODE SNP
CHR	proxy SNP chromosome
POS (build 37)	proxy SNP chromosome position (build 37)
Tarkin.SNPlabel	SNP label (Tarkin)
Tarkin.PROTanno.N	number of samples used in association between protein and proxy SNP in Tarkin
Tarkin.PROTanno.BETA	effect size of the association between protein and proxy SNP in Tarkin
Tarkin.PROTanno.SE	standard error of the association between protein and proxy SNP in Tarkin
Tarkin.PROTanno.P	p-value of the association between protein and proxy SNP in Tarkin
Tarkin.PEPanno.includes_zero	string indicating whether 99% confidence intervals of the peptide associations contain the nullm ("*" = no, "-" = yes)
MBRplus.PEPanno.P	lowest p-value for a Fisher's test of PAV detection versus genotype in the given model (Tarkin, using the PVA inclusive library)
MBRplus.PEPanno.PAVrsid	rs identifier of the PAV containing peptide with the lowest p-value (Tarkin, using the PVA inclusive library)
Tarkin.PepScore	MSPA score
Tarkin.PepScore.support	number of peptides supporting an expression pQTL (the 99% confidence interval of the BETA does not contain the null)
Tarkin.Kpep	number of peptides detected for the target protein (Tarkin)
Tarkin.PepScore.conflict	number of peptides with conflicting directionality
Tarkin.meta.beta	effect size from the peptide level meta-analysis
Tarkin.meta.se	standard error from the peptide level meta-analysis
Tarkin.meta.pval	p-value error from the peptide level meta-analysis
OpenTargets.variant (build 38)	gene variant used to query the Open Targets API (build 38)
mostSevereConsequence	variant type (missense_variant, intron_variant, …)
caddRaw	raw CADD score reported by open Targets
caddPhred	Phred score reported by open Targets
eQTL for target	strongest expression QTL reported by OpenTargets for the associated protein
sQTL for target	strongest splice QTL reported by OpenTargets for the associated protein
pQTL for target	strongest protein QTL reported by OpenTargets for the associated protein
Associations (LD r2>0.7)	GWAS association reported by OpenTargets on SNPs in LD (r2 > 0.7)
Associations (same SNP)	GWAS association reported by OpenTargets on the Tarkin pQTL SNP
Leading disease GWAS hit	Strongest GWAS association with a disease relevant trait (manually curated)
IPA drug	drug targeting the given protein
SORT Mapping	Sort order, matches numbering of peptide mapping plots
N peptides	Number of peptides detected for this protein (group), counting precursor charges and missed cleavages individually
peptides / sample Tarkin	Average number of peptides detected per sample for this protein (group) in Tarkin
peptides / sample QMDiab	Average number of peptides detected per sample for this protein (group) in QMDiab

## Sheet: ST1
ST1: Annotated list of 1,980 proteins assayed in this GWAS
PID.NP	protein_ids	protein_names	CHR	SNP	POS	EFF	N	BETA	STAT	P	LAMBDA	mapped UniProtID	mapped_gene_id	gene_name	description	chr	start	end	cis	median	mean	sd	min	max	detected	NP_replicate	detected NP_replicate	RHO_replicate	HPA Gene	Gene description	Concentration (g/L)	Platform	IPA lookup ID	IPA Symbol	IPA Entrez Gene Name	IPA Location	IPA Type(s)	IPA Drug(s)	SORT Mapping	N peptides	peptides / sample Tarkin	peptides / sample QMDiab	protein_ids QMDiab	N QMDiab	mean QMDiab	sd QMDiab
PROT025979_NP5	P54803	GALC_HUMAN	14	14:88393918:A:C	88393918	C	1252	-1.022	-37.35	1.069e-205	1	P54803	ENSG00000054983	GALC	galactosylceramidase [Source:HGNC Symbol;Acc:4115]	14	88304164	88460009	TRUE	10279.5	11122.3	6188.4	638.219	45404.2	0.993651	.	.	.	GALC	Galactosylceramidase	5.3e-08	Mass spectrometry	P54803	GALC	galactosylceramidase	Cytoplasm	enzyme		1	14	6.59094	2.41231	P54803	317	8607.84	4874.38
PROT011260_NP2	Q9ULI3	HEG1_HUMAN	3	3:124746182:C:A	124746182	C	1254	0.9896	33.88	3.967e-179	1	Q9ULI3	ENSG00000173706	HEG1	heart development protein with EGF-like domains 1 [Source:HGNC Symbol;Acc:29227]	3	124684554	124774802	TRUE	17104.3	19136.6	9832.72	2422.07	72114.7	0.995238	.	.	.	HEG1	Heart development protein with EGF like domains 1	0.00051	Mass spectrometry	Q9ULI3	HEG1	heart development protein with EGF like domains 1	Plasma Membrane	other		2	18	9.7355	8.22769	Q9ULI3	325	12811.8	6912.06
PROT007940_NP2	P14625	ENPL_HUMAN	12	12:104348430:A:G	104348430	G	1256	0.9179	29.31	3.058e-144	1	P14625	ENSG00000166598	HSP90B1	heat shock protein 90kDa beta (Grp94), member 1 [Source:HGNC Symbol;Acc:12028]	12	104323885	104347423	TRUE	393665	427370	173551	94074.5	1547300	0.996825	NP3	0.997619	0.776455	HSP90B1	Heat shock protein 90 beta family member 1	0.00033	Mass spectrometry	P14625	HSP90B1	heat shock protein 90 beta family member 1	Cytoplasm	other	alvespimycin, retaspimycin, cisplatin	3	57	40.8674	36.7323	P14625	325	605402	265137
PROT018947_NP4	P00738	HPT_HUMAN	16	16:72088964:C:T	72088964	T	1259	0.8558	26.26	1.54e-121	1	P00738	ENSG00000257017	HP	haptoglobin [Source:HGNC Symbol;Acc:5141]	16	72088491	72094954	TRUE	146352	207022	203478	2000.63	2773290	0.999206	NP5	0.996032	0.459187	HP	Haptoglobin	0.55	Mean (MS and Immuno)	P00738	HP	haptoglobin	Extracellular Space	peptidase		4	35	25.7625	22.5262	P00738	325	127378	71513.9
PROT025634_NP5	P35247	SFTPD_HUMAN	10	10:81706324:A:G	81706324	G	1240	-0.7747	-22.69	1.343e-95	1	P35247	ENSG00000133661	SFTPD	surfactant protein D [Source:HGNC Symbol;Acc:10803]	10	81697496	81742370	TRUE	15358.8	21268.9	21141	210.188	323394	0.984127	.	.	.	SFTPD	Surfactant protein D	8.2e-06	Mass spectrometry	P35247	SFTPD	surfactant protein D	Extracellular Space	other		5	9	5.37014	1.00923	P35247	230	4349.85	5216.71
PROT023203_NP5	A0A0J9YXF2	A0A0J9YXF2_HUMAN	7	7:95030632:A:C	95030632	C	1242	-0.9163	-22.08	2.324e-91	1	A0A0J9YXF2	ENSG00000105854	PON2	paraoxonase 2 [Source:HGNC Symbol;Acc:9205]	7	95034175	95064510	TRUE	8776.88	9684.82	5035.21	846.25	35090	0.985714	.	.	.	PON2	Paraoxonase 2	1.6e-07	Mass spectrometry	A0A0J9YXF2	PON2	paraoxonase 2	Plasma Membrane	enzyme		6	4	2.55917	1.60615	A0A0J9YXF2	304	4551.4	2150.76
PROT012485_NP3	G3XAK1	G3XAK1_HUMAN	3	3:49721532:G:A	49721532	A	1255	-0.8024	-21.44	4.102e-87	1	G3XAK1	ENSG00000173531	MST1	macrophage stimulating 1 (hepatocyte growth factor-like) [Source:HGNC Symbol;Acc:7380]	3	49721380	49726934	TRUE	309669	322086	151098	754.989	908403	0.996032	NP2	0.996825	0.871666	.	.	.	.	G3XAK1	MST1	macrophage stimulating 1	Extracellular Space	growth factor		7	40	29.4098	25.6985	G3XAK1	325	159865	67795.8
PROT009853_NP2	Q7Z5L0	VMO1_HUMAN	17	17:4690296:T:C	4690296	C	1205	0.7217	21.12	1.848e-84	1	Q7Z5L0	ENSG00000182853	VMO1	vitelline membrane outer layer 1 homolog (chicken) [Source:HGNC Symbol;Acc:30387]	17	4688580	4689728	TRUE	6089.19	7297.07	5224.3	546	52031.1	0.956349	.	.	.	VMO1	Vitelline membrane outer layer 1 homolog	2.9e-06	Mass spectrometry	Q7Z5L0	VMO1	vitelline membrane outer layer 1 homolog	Extracellular Space	other		8	6	2.36696	1.43077	Q7Z5L0	318	13835	12039.5
PROT017251_NP3	V9GYE7	V9GYE7_HUMAN	1	1:196822368:A:G	196822368	G	1255	-0.8669	-20.58	2.526e-81	2.77406	V9GYE7	ENSG00000080910	CFHR2	complement factor H-related 2 [Source:HGNC Symbol;Acc:4890]	1	196788898	196928356	TRUE	3183550	3.09217e+06	1.19913e+06	10373	6762060	0.996032	NP5	0.996825	0.824145	CFHR2	Complement factor H related 2	0.0048	Mass spectrometry	V9GYE7	CFHR2	complement factor H related 2	Extracellular Space	other		9	13	9.65052	8.88308	V9GYE7	325	2062428	927656
PROT007843_NP2	P11226	MBL2_HUMAN	10	10:54536839:T:G	54536839	T	1248	-0.7464	-20.51	9.355e-81	1	P11226	ENSG00000165471	MBL2	mannose-binding lectin (protein C) 2, soluble [Source:HGNC Symbol;Acc:6922]	10	54525140	54531460	TRUE	25448.2	41018	54605.7	767.998	869908	0.990476	NP1	0.988095	0.801601	MBL2	Mannose binding lectin 2	0.00155	Mean (MS and Immuno)	P11226	MBL2	mannose binding lectin 2	Extracellular Space	other		10	9	7.26052	6.04308	P11226	323	23547	15910.6
PROT009512_NP2	Q4G0N0	GGTA1_HUMAN	9	9:124225598:C:T	124225598	T	1041	1.105	20.58	3.532e-79	1	Q4G0N0	ENSG00000204136	GGTA1P	glycoprotein, alpha-galactosyltransferase 1 pseudogene [Source:HGNC Symbol;Acc:4253]	9	124207269	124262306	TRUE	2712.73	2983.15	1408.69	829.962	14096.4	0.82619	.	.	.	.	.	.	.	Q4G0N0	GGTA1	glycoprotein alpha-galactosyltransferase 1 (inactive)	Cytoplasm	other		11	1	0.826847	0	not detected	0	0	0
PROT026285_NP5	Q02985	FHR3_HUMAN	1	1:196719716:A:G	196719716	G	1247	0.855	19.79	5.435e-76	1	Q02985	ENSG00000116785	CFHR3	complement factor H-related 3 [Source:HGNC Symbol;Acc:16980]	1	196743925	196763203	TRUE	26966.2	31596.4	22252.3	1135.26	204553	0.989683	NP4	0.971429	0.751398	CFHR3	Complement factor H related 3	0.00184	Mean (MS and Immuno)	Q02985	CFHR3	complement factor H related 3	Extracellular Space	other		12	12	5.19857	5.83385	Q02985	301	20143.9	18997.3
PROT005056_NP1	Q9H479	FN3K_HUMAN	17	17:80693899:C:T	80693899	T	1243	-0.6726	-18.86	5.957e-70	1	Q9H479	ENSG00000167363	FN3K	fructosamine 3 kinase [Source:HGNC Symbol;Acc:24822]	17	80693451	80709073	TRUE	8274.39	9291.3	6270.38	469.866	112530	0.986508	NP2	0.966667	0.796722	FN3K	Fructosamine 3 kinase	1.8e-07	Mass spectrometry	Q9H479	FN3K	fructosamine 3 kinase	Cytoplasm	kinase		13	14	4.94996	2.21846	Q9H479	281	7848.47	6302.31
PROT002642_NP1	P36222	CH3L1_HUMAN	1	1:203152801:T:C	203152801	C	1254	-0.6461	-18.69	5.633e-69	1	P36222	ENSG00000133048	CHI3L1	chitinase 3-like 1 (cartilage glycoprotein-39) [Source:HGNC Symbol;Acc:1932]	1	203148059	203155877	TRUE	21677.7	40009.9	56543.3	454.786	513684	0.995238	.	.	.	CHI3L1	Chitinase 3 like 1	0.0001025	Mean (MS and Immuno)	P36222	CHI3L1	chitinase 3 like 1	Extracellular Space	enzyme		14	18	8.444	4.04923	P36222	299	10000.4	12998.1
PROT007549_NP2	P02760	AMBP_HUMAN	3	3:126261345:G:A	126261345	A	1257	-0.713	-18.56	3.874e-68	1	P02760	ENSG00000106927	AMBP	alpha-1-microglobulin/bikunin precursor [Source:HGNC Symbol;Acc:453]	9	116822407	116840752	FALSE	2502080	2.52959e+06	828578	671376	6934400	0.997619	NP1	0.996032	0.373656	AMBP	Alpha-1-microglobulin/bikunin precursor	0.047	Mass spectrometry	P02760	AMBP	alpha-1-microglobulin/bikunin precursor	Extracellular Space	transporter		15	24	13.6092	11.3939	P02760	325	2555813	966019
PROT002266_NP1	P17693;Q5RJ85	HLAG_HUMAN;Q5RJ85_HUMAN	6	6:29916391:A:C	29916391	C	1213	-0.6579	-18.3	3.18e-66	1	Q5RJ85	ENSG00000204632	HLA-G	major histocompatibility complex, class I, G [Source:HGNC Symbol;Acc:4964]	6	29794744	29798902	TRUE	34619.6	38376.7	23293.4	1753.04	170023	0.962698	.	.	.	HLA-G	Major histocompatibility complex, class I, G	5e-05	Mean (MS and Immuno)	P17693	HLA-G	major histocompatibility complex, class I, G	Plasma Membrane	other	TTX-080, JNJ-78306358	16	1	0.963463	0.969231	P17693;Q5RJ85	315	43761.2	30540.9
PROT016800_NP3	Q9NXR7	BABA2_HUMAN	1	1:196821380:T:G	196821380	G	1012	-0.9908	-18.4	1.924e-65	1	Q9NXR7	ENSG00000158019	BRE	brain and reproductive organ-expressed (TNFRSF1A modulator) [Source:HGNC Symbol;Acc:1106]	2	28112808	28561768	FALSE	10361.4	11332.6	6215.64	281.106	37915.8	0.803175	.	.	.	.	.	.	.	Q9NXR7	BABAM2	BRISC and BRCA1 A complex member 2	Cytoplasm	other		17	6	0.940429	0.833846	Q9NXR7	266	7123.25	3618.67
PROT011509_NP3	A0A024R962	A0A024R962_HUMAN	1	1:196822368:A:G	196822368	G	1255	-0.7593	-17.36	1.185e-60	1	A0A024R962	.	.	.	.	.	.	.	5063340	5.13777e+06	1.66916e+06	1263930	12492300	0.996032	NP2	0.996825	0.763039	.	.	.	.	A0A024R962	CFH	complement factor H	Extracellular Space	other	GT103	18	100	66.0874	65.9569	A0A024R962	325	3666446	960522
PROT010426_NP2	Q96JG6	VPS50_HUMAN	3	3:126261345:G:A	126261345	A	1250	-0.6649	-16.91	6.273e-58	1	Q96JG6	ENSG00000004766	CCDC132	coiled-coil domain containing 132 [Source:HGNC Symbol;Acc:25956]	7	92861653	92988338	FALSE	41074.3	41764.1	13618.2	9423.48	103584	0.992063	.	.	.	.	.	.	.	Q96JG6	VPS50	VPS50 subunit of EARP/GARPII complex	Cytoplasm	other		19	5	1.00079	0.855385	Q96JG6	257	21946.2	8163.21
PROT024830_NP5	P04066	FUCO_HUMAN	6	6:143825104:G:T	143825104	T	1202	-0.7467	-16.55	1.345e-55	1	P04066	ENSG00000179163	FUCA1	fucosidase, alpha-L- 1, tissue [Source:HGNC Symbol;Acc:4006]	1	24171567	24194784	FALSE	7279.22	8744.22	6513.56	894.87	68199.7	0.953968	.	.	.	FUCA1	Alpha-L-fucosidase 1	6e-05	Mass spectrometry	P04066	FUCA1	alpha-L-fucosidase 1	Cytoplasm	enzyme		20	8	3.65846	4.42154	P04066	324	12984.2	7628.3
PROT011578_NP3	A0A087X0D5	A0A087X0D5_HUMAN	15	15:79237293:C:T	79237293	T	1253	-1.003	-15.77	3.011e-51	1	A0A087X0D5	ENSG00000103811	CTSH	cathepsin H [Source:HGNC Symbol;Acc:2535]	15	79213400	79241916	TRUE	32642.7	36126.9	20088.2	1339.05	155879	0.994444	.	.	.	CTSH	Cathepsin H	8.7e-06	Mass spectrometry	A0A087X0D5	CTSH	cathepsin H	Cytoplasm	peptidase		21	12	9.85941	9.23692	A0A087X0D5	325	35978.6	14308.9
PROT007521_NP2	P01889	HLAB_HUMAN	6	6:31242089:A:T	31242089	A	1255	0.6086	15.47	1.541e-49	1	P01889	ENSG00000234745	HLA-B	major histocompatibility complex, class I, B [Source:HGNC Symbol;Acc:4932]	6	31321649	31324965	TRUE	32796.8	36767.4	18993.1	1089.98	152890	0.996032	NP3	0.996032	0.528917	HLA-B	Major histocompatibility complex, class I, B	0.00019	Mass spectrometry	P01889	HLA-B	major histocompatibility complex, class I, B	Plasma Membrane	transmembrane receptor		22	17	5.34472	5.32923	P01889	325	45564.4	25321.2
PROT016255_NP3	Q96S96	PEBP4_HUMAN	8	8:22570901:C:T	22570901	T	1255	0.9246	15.08	2.384e-47	1	Q96S96	ENSG00000134020	PEBP4	phosphatidylethanolamine-binding protein 4 [Source:HGNC Symbol;Acc:28319]	8	22570769	22857513	TRUE	87428.7	124630	120939	2386.74	1337920	0.996032	.	.	.	PEBP4	Phosphatidylethanolamine binding protein 4	0.00019	Mass spectrometry	Q96S96	PEBP4	phosphatidylethanolamine binding protein 4	Cytoplasm	other		23	10	5.98173	5.73231	Q96S96	325	39846.9	30724.8
PROT000636_NP1	B1AKG0	B1AKG0_HUMAN	1	1:196822368:A:G	196822368	G	1248	-0.6687	-14.78	1.124e-45	1.95121	B1AKG0	ENSG00000244414	CFHR1	complement factor H-related 1 [Source:HGNC Symbol;Acc:4888]	1	196788887	196801319	TRUE	2030950	2.15109e+06	1.18701e+06	2178	6457100	0.990476	NP5	0.984921	0.808933	CFHR1	Complement factor H related 1	0.013	Mass spectrometry	B1AKG0	CFHR1	complement factor H related 1	Extracellular Space	other		24	24	15.2923	12.3446	B1AKG0;Q03591	322	1236098	637717
PROT021961_NP4	Q96M83	CCDC7_HUMAN	1	1:196822368:A:G	196822368	G	1068	-0.7806	-14.63	2.782e-44	1	Q96M83	ENSG00000216937	CCDC7	coiled-coil domain containing 7 [Source:HGNC Symbol;Acc:26533]	10	32735068	32863492	FALSE	44484.9	50739.7	31874.7	3066.86	214429	0.847619	.	.	.	.	.	.	.	Q96M83	CCDC7	coiled-coil domain containing 7	Other	other		25	2	1.05798	0	not detected	0	0	0
PROT017925_NP4	B4E1Z4	B4E1Z4_HUMAN	6	6:31947086:G:A	31947086	A	1259	-0.7185	-14.44	7.9e-44	1	B4E1Z4	ENSG00000244255	CFB	Complement factor B; Uncharacterized protein; cDNA FLJ55673, highly similar to Complement factor B [Source:UniProtKB/TrEMBL;Acc:B4E1Z4]	6	31895475	31919825	TRUE	500939	552983	320321	39478	1880090	0.999206	NP5	0.996032	0.564739	CFB	Complement factor B	0.00088	Immunoassay	.	.	.	.	.	.	26	72	49.1215	35.7323	B4E1Z4	325	187861	82457.8
PROT020784_NP4	Q14213	IL27B_HUMAN	19	19:4236996:G:A	4236996	A	1256	-0.5572	-14.32	3.256e-43	1	Q14213	ENSG00000105246	EBI3	Epstein-Barr virus induced 3 [Source:HGNC Symbol;Acc:3129]	19	4229495	4237528	TRUE	15385.6	20785.1	52955.6	1440.52	1587830	0.996825	.	.	.	EBI3	Epstein-Barr virus induced 3	8e-07	Mean (MS and Immuno)	Q14213	EBI3	Epstein-Barr virus induced 3	Extracellular Space	cytokine		27	2	1.98411	1.63077	Q14213	325	18269	8520.44
PROT028322_NP5	Q9NZ08;Q9NZ08-2	ERAP1_HUMAN;Q9NZ08-2_HUMAN	5	5:96147733:A:G	96147733	G	1230	-0.6382	-14.26	8.43e-43	1	Q9NZ08	ENSG00000164307	ERAP1	endoplasmic reticulum aminopeptidase 1 [Source:HGNC Symbol;Acc:18173]	5	96096521	96143803	TRUE	6039.62	6793.7	3592.85	673.38	32637.3	0.97619	.	.	.	ERAP1	Endoplasmic reticulum aminopeptidase 1	3e-05	Mass spectrometry	Q9NZ08	ERAP1	endoplasmic reticulum aminopeptidase 1	Extracellular Space	peptidase		28	20	8.27562	0.381539	Q9NZ08-2	96	4217.13	2406.7
PROT000234_NP1	A0A1W2PS24;P04439;Q5SRN5	A0A1W2PS24_HUMAN;HLAA_HUMAN;Q5SRN5_HUMAN	6	6:31321425:G:A	31321425	A	1247	0.6066	13.98	2.323e-41	1	Q5SRN5	ENSG00000206503	HLA-A	major histocompatibility complex, class I, A [Source:HGNC Symbol;Acc:4931]	6	29909037	29913661	FALSE	22013.2	25791.1	15624.6	1045.97	148908	0.989683	NP4	0.974603	0.832447	HLA-A	Major histocompatibility complex, class I, A	0.00017	Mass spectrometry	P04439	HLA-A	major histocompatibility complex, class I, A	Plasma Membrane	other	tebentafusp	29	8	2.91104	2.53846	A0A1W2PS24;P04439;Q5SRN5;Q5SRN7	323	45250.9	42014.2
PROT021978_NP4	Q96PD5-2	Q96PD5-2_HUMAN	19	19:15580290:G:A	15580290	A	1157	-0.6824	-13.91	8.376e-41	1	Q96PD5	ENSG00000161031	PGLYRP2	peptidoglycan recognition protein 2 [Source:HGNC Symbol;Acc:30013]	19	15579456	15609767	TRUE	6600.3	7580.97	4638.42	443.538	32598.8	0.918254	.	.	.	PGLYRP2	Peptidoglycan recognition protein 2	0.087	Mass spectrometry	Q96PD5-2	PGLYRP2	peptidoglycan recognition protein 2	Plasma Membrane	transmembrane receptor		30	18	13.9214	9.2	not detected	0	0	0
PROT001983_NP1	P08697	A2AP_HUMAN	5	5:176839898:T:C	176839898	T	1256	-0.5521	-13.59	2.421e-39	1	P08697	ENSG00000167711	SERPINF2	serpin peptidase inhibitor, clade F (alpha-2 antiplasmin, pigment epithelium derived factor), member 2 [Source:HGNC Symbol;Acc:9075]	17	1646130	1658562	FALSE	1009505	1.08492e+06	637116	28385.8	7418590	0.996825	NP5	0.996032	0.746506	SERPINF2	Serpin family F member 2	0.0305	Mean (MS and Immuno)	P08697	SERPINF2	serpin family F member 2	Extracellular Space	other		31	27	16.6402	13.0492	P08697	325	743132	301860
PROT008000_NP2	P16871	IL7RA_HUMAN	5	5:35874575:C:T	35874575	T	1253	-0.5916	-13.56	3.345e-39	1	P16871	ENSG00000168685	IL7R	interleukin 7 receptor [Source:HGNC Symbol;Acc:6024]	5	35852797	35879705	TRUE	12341.2	13898.6	7772.84	1076.98	82784.1	0.994444	.	.	.	IL7R	Interleukin 7 receptor	6.1e-07	Mass spectrometry	P16871	IL7R	interleukin 7 receptor	Plasma Membrane	transmembrane receptor	recombinant human interleukin-7, OSE-127	32	6	3.25894	2.77231	not detected	0	0	0
PROT019896_NP4	P35625	TIMP3_HUMAN	22	22:33159092:A:G	33159092	A	1259	0.5542	13.36	3.607e-38	1	P35625	ENSG00000100234	TIMP3	TIMP metallopeptidase inhibitor 3 [Source:HGNC Symbol;Acc:11822]	22	33197687	33259030	TRUE	47991.7	62556.2	53505	8985.34	723194	0.999206	NP2	0.996032	0.808849	TIMP3	TIMP metallopeptidase inhibitor 3	7e-07	Mass spectrometry	P35625	TIMP3	TIMP metallopeptidase inhibitor 3	Extracellular Space	other		33	8	7.35822	5.60923	P35625	325	32673.5	15807.2
PROT017604_NP4	A0A4W8X8U3	A0A4W8X8U3_HUMAN	12	12:11522616:G:A	11522616	G	1133	-0.6085	-13.41	3.768e-38	1	A0A4W8X8U3	ENSG00000251655	PRB1	proline-rich protein BstNI subfamily 1 [Source:HGNC Symbol;Acc:9337]	12	11504757	11548500	TRUE	10878.4	17883.5	28437.9	472.362	635948	0.899206	.	.	.	.	.	.	.	A0A4W8X8U3	PRB1/PRB2	proline rich protein BstNI subfamily 1	Other	other		34	7	4.5965	3.81846	A0A4W8X8U3;G3V1R1	238	6518.6	4664.99
PROT006447_NP2	B8ZZE5;Q9H1Z8	AUGN_HUMAN;B8ZZE5_HUMAN	2	2:106687456:G:C	106687456	C	1214	-0.8086	-13.34	5.888e-38	1	Q9H1Z8	ENSG00000119147	C2orf40	chromosome 2 open reading frame 40 [Source:HGNC Symbol;Acc:24642]	2	106679702	106694615	TRUE	7449.99	8375.26	4950.21	495.766	47788.6	0.963492	.	.	.	.	.	.	.	Q9H1Z8	ECRG4	ECRG4 augurin precursor	Extracellular Space	other		35	3	1.88642	1.66769	B8ZZE5;Q9H1Z8	316	6767.78	3360.28
PROT016169_NP3	Q96IY4	CBPB2_HUMAN	13	13:46629944:A:G	46629944	A	1255	-0.5413	-13.21	2.107e-37	1	Q96IY4	ENSG00000080618	CPB2	carboxypeptidase B2 (plasma) [Source:HGNC Symbol;Acc:2300]	13	46627321	46679211	TRUE	537175	566477	258604	79021.7	1923480	0.996032	NP2	0.996825	0.699667	CPB2	Carboxypeptidase B2	0.0085	Mass spectrometry	Q96IY4	CPB2	carboxypeptidase B2	Extracellular Space	peptidase		36	21	16.1311	15.7785	Q96IY4	325	371382	167099
PROT001487_NP1	O75610	LFTY1_HUMAN	1	1:226074563:T:G	226074563	G	1255	-0.5074	-13.08	9.851e-37	1	O75610	ENSG00000243709	LEFTY1	left-right determination factor 1 [Source:HGNC Symbol;Acc:6552]	1	226073982	226099082	TRUE	13209.2	15355.1	10411.9	1639.62	128862	0.996032	.	.	.	.	.	.	.	O75610	LEFTY1	left-right determination factor 1	Extracellular Space	growth factor		37	12	6.45671	3.99692	O75610	322	13009.2	6149.96
PROT010356_NP2	Q96D15	RCN3_HUMAN	19	19:50037446:C:G	50037446	G	1255	0.8579	12.98	2.937e-36	1	Q96D15	ENSG00000142552	RCN3	reticulocalbin 3, EF-hand calcium binding domain [Source:HGNC Symbol;Acc:21145]	19	50030875	50050219	TRUE	8400.96	8939.28	3852.75	847.67	41008.8	0.996032	.	.	.	RCN3	Reticulocalbin 3	1.6e-06	Mass spectrometry	Q96D15	RCN3	reticulocalbin 3	Cytoplasm	other		38	11	6.78793	5.99385	Q96D15	324	10994.9	7630.74
PROT019293_NP4	P0C862	C1T9A_HUMAN	13	13:24906852:T:C	24906852	C	1240	0.8771	12.95	4.484e-36	1	P0C862	ENSG00000240654	C1QTNF9	C1q and tumor necrosis factor related protein 9 [Source:HGNC Symbol;Acc:28732]	13	24881304	24896673	TRUE	5911.18	7447.09	5976.45	368.1	50183.9	0.984127	.	.	.	C1QTNF9	C1q and TNF related 9	0.00021	Immunoassay	P0C862	C1QTNF9	C1q and TNF related 9	Other	other		39	5	3.40111	0.766154	P0C862	181	2177.78	978.593
PROT008062_NP2	P19827	ITIH1_HUMAN	3	3:126261345:G:A	126261345	A	1256	-0.5212	-12.77	3.402e-35	1	P19827	ENSG00000055957	ITIH1	inter-alpha-trypsin inhibitor heavy chain 1 [Source:HGNC Symbol;Acc:6166]	3	52811603	52826078	FALSE	468184	513887	238234	112685	1697980	0.996825	NP1	0.997619	0.479402	ITIH1	Inter-alpha-trypsin inhibitor heavy chain 1	0.0295023	Mean (MS and Immuno)	P19827	ITIH1	inter-alpha-trypsin inhibitor heavy chain 1	Extracellular Space	other		40	59	39.3916	39.9908	P19827	325	886604	467624
PROT021977_NP4	Q96PD5	PGRP2_HUMAN	19	19:15580290:G:A	15580290	A	1259	-0.5737	-12.61	2.038e-34	1	Q96PD5	ENSG00000161031	PGLYRP2	peptidoglycan recognition protein 2 [Source:HGNC Symbol;Acc:30013]	19	15579456	15609767	TRUE	227563	248605	134842	23179.3	882192	0.999206	NP2	0.997619	0.475335	PGLYRP2	Peptidoglycan recognition protein 2	0.087	Mass spectrometry	Q96PD5	PGLYRP2	peptidoglycan recognition protein 2	Plasma Membrane	transmembrane receptor		41	17	13.7601	10.0985	Q96PD5	325	48575.2	21396.2
PROT016043_NP3	Q93091	RNAS6_HUMAN	14	14:21250846:G:T	21250846	T	1254	-0.5253	-12.33	4.698e-33	1	Q93091	ENSG00000169413	RNASE6	ribonuclease, RNase A family, k6 [Source:HGNC Symbol;Acc:10048]	14	21249210	21250626	TRUE	47244.3	57069.5	43903.1	6454.27	660140	0.995238	.	.	.	RNASE6	Ribonuclease A family member k6	2.6e-06	Mass spectrometry	Q93091	RNASE6	ribonuclease A family member k6	Extracellular Space	enzyme		42	9	5.55917	3.70769	Q93091	324	18560.6	8955.89
PROT027889_NP5	Q9BUD6	SPON2_HUMAN	4	4:1165130:G:T	1165130	G	1245	-0.4778	-12.32	5.438e-33	1	Q9BUD6	ENSG00000159674	SPON2	spondin 2, extracellular matrix protein [Source:HGNC Symbol;Acc:11253]	4	1160720	1202750	TRUE	10446.7	11954.4	6924.27	923.903	83649.6	0.988095	.	.	.	SPON2	Spondin 2	2.6e-06	Mass spectrometry	Q9BUD6	SPON2	spondin 2	Extracellular Space	other		43	6	4.10802	0.473846	Q9BUD6	148	3824.66	4037.57
PROT013262_NP3	P01814	HV270_HUMAN	14	14:107195868:C:G	107195868	G	1122	0.523	12.05	1.596e-31	1	P01814	IGHV2-70	IGHV2-70	immunoglobulin heavy variable 2-70 [Source:HGNC Symbol;Acc:5577]	14	107178820	107179338	TRUE	13498	23048.9	45548	222.701	876116	0.890476	.	.	.	IGHV2-70	Immunoglobulin heavy variable 2-70	0.00017	Mass spectrometry	P01814	IGHV2-70	immunoglobulin heavy variable 2-70	Extracellular Space	other		44	4	1.35663	1.01538	P01814	251	11937.5	14730.5
PROT010622_NP2	Q9BTY2	FUCO2_HUMAN	6	6:143825104:G:T	143825104	T	1253	-0.5229	-11.87	7.28e-31	1	Q9BTY2	ENSG00000001036	FUCA2	fucosidase, alpha-L- 2, plasma [Source:HGNC Symbol;Acc:4008]	6	143815948	143832827	TRUE	25351.1	28189.2	15647.3	1097.75	114090	0.994444	.	.	.	FUCA2	Alpha-L-fucosidase 2	5.6e-05	Mass spectrometry	Q9BTY2	FUCA2	alpha-L-fucosidase 2	Extracellular Space	enzyme		45	16	10.2335	11.5569	Q9BTY2	325	48295.9	21934.9
PROT006802_NP2	I3L4D6	I3L4D6_HUMAN	16	16:4257286:T:C	4257286	T	1200	-0.4502	-11.86	9.526e-31	1	I3L4D6	ENSG00000185739	SRL	sarcalumenin [Source:HGNC Symbol;Acc:11295]	16	4239375	4292081	TRUE	5495.1	6859.67	5183.75	863.421	50933.1	0.952381	.	.	.	SRL	Sarcalumenin	2.3e-07	Mass spectrometry	I3L4D6	SRL	sarcalumenin	Cytoplasm	other		46	3	1.29071	1.21846	I3L4D6	303	7377.94	3065.91
PROT000585_NP1	A2AEA2;P10321	A2AEA2_HUMAN;HLAC_HUMAN	6	6:31323468:G:T	31323468	T	1020	-0.7431	-11.9	1.181e-30	1	P10321	ENSG00000204525	HLA-C	major histocompatibility complex, class I, C [Source:HGNC Symbol;Acc:4933]	6	31236526	31239907	TRUE	6124.12	7230.26	4640.13	301.408	49413.9	0.809524	.	.	.	HLA-C	Major histocompatibility complex, class I, C	0.00024	Mass spectrometry	A2AEA2	HLA-C	major histocompatibility complex, class I, C	Plasma Membrane	other		47	9	3.32089	2.03692	A2AEA2;P10321	113	5665.27	9588.28
PROT026357_NP5	Q08830	FGL1_HUMAN	8	8:17722867:G:C	17722867	G	1257	-0.4312	-11.64	8.505e-30	1	Q08830	ENSG00000104760	FGL1	fibrinogen-like 1 [Source:HGNC Symbol;Acc:3695]	8	17721889	17767874	TRUE	2226500	2.62346e+06	1.8013e+06	17641.7	14736700	0.997619	NP1	0.996825	0.939707	FGL1	Fibrinogen like 1	5.7e-05	Mass spectrometry	Q08830	FGL1	fibrinogen like 1	Extracellular Space	other		48	21	14.3106	11.4123	Q08830	325	533604	453120
PROT017545_NP4	A0A3B3IRX2;P14555	A0A3B3IRX2_HUMAN;PA2GA_HUMAN	1	1:20304857:G:A	20304857	A	1259	0.5458	11.58	1.479e-29	1	P14555	ENSG00000188257	PLA2G2A	phospholipase A2, group IIA (platelets, synovial fluid) [Source:HGNC Symbol;Acc:9031]	1	20301925	20306932	TRUE	75267.8	124557	294681	7953.49	8195080	0.999206	NP5	0.996825	0.890071	PLA2G2A	Phospholipase A2 group IIA	8.4e-07	Mean (MS and Immuno)	P14555	PLA2G2A	phospholipase A2 group IIA	Cytoplasm	enzyme	varespladib methyl, varespladib, indomethacin	49	7	6.27085	5.54154	A0A3B3IRX2;P14555	325	47249.8	42581.3
PROT005826_NP2	A0A087X0K0;P39059	A0A087X0K0_HUMAN;COFA1_HUMAN	9	9:101762528:C:T	101762528	T	1255	-0.5828	-11.56	1.967e-29	1	P39059	ENSG00000204291	COL15A1	collagen, type XV, alpha 1 [Source:HGNC Symbol;Acc:2192]	9	101705461	101833069	TRUE	13783.1	16106.6	10715.6	3814.4	149670	0.996032	.	.	.	COL15A1	Collagen type XV alpha 1 chain	2.8e-05	Mass spectrometry	P39059	COL15A1	collagen type XV alpha 1 chain	Extracellular Space	other	collagenase	50	11	5.95473	3.57846	A0A087X0K0;P39059	325	14676.2	6946.51
PROT009566_NP2	Q5KU26	COL12_HUMAN	18	18:334742:C:T	334742	T	1255	0.4273	11.38	1.308e-28	1.00354	Q5KU26	ENSG00000158270	COLEC12	collectin sub-family member 12 [Source:HGNC Symbol;Acc:16016]	18	319361	500722	TRUE	19724.9	25577.1	28389.7	1899.49	358215	0.996032	.	.	.	COLEC12	Collectin subfamily member 12	5.8e-07	Mass spectrometry	Q5KU26	COLEC12	collectin subfamily member 12	Plasma Membrane	transmembrane receptor		51	9	6.56076	4.6	Q5KU26	324	22428.5	10891
PROT011684_NP3	A0A0C4DH43	HV70D_HUMAN	14	14:107173745:T:C	107173745	C	1090	0.5042	11.42	1.369e-28	1	A0A0C4DH43	ENSG00000211974	IGHV2-70	immunoglobulin heavy variable 2-70 [Source:HGNC Symbol;Acc:5577]	14	107178820	107179338	TRUE	49662.6	81466.6	141801	859.479	3124600	0.865079	.	.	.	IGHV2-70	Immunoglobulin heavy variable 2-70	0.00017	Mass spectrometry	A0A0C4DH43	IGHV2-70D	immunoglobulin heavy variable 2-70D	Other	other		52	6	1.82605	1.76308	A0A0C4DH43	283	81889	124698
PROT009056_NP2	Q06033	ITIH3_HUMAN	3	3:126261202:G:A	126261202	A	1257	-0.4673	-11.3	3.026e-28	1	Q06033	ENSG00000162267	ITIH3	inter-alpha-trypsin inhibitor heavy chain 3 [Source:HGNC Symbol;Acc:6168]	3	52828784	52843025	FALSE	602501	660776	339204	87534.2	2655310	0.997619	NP4	0.997619	0.511713	ITIH3	Inter-alpha-trypsin inhibitor heavy chain 3	0.0091	Mass spectrometry	Q06033	ITIH3	inter-alpha-trypsin inhibitor heavy chain 3	Extracellular Space	other		53	48	26.5139	24.2092	Q06033	325	590691	325716
PROT003551_NP1	Q14554	PDIA5_HUMAN	3	3:122846881:C:T	122846881	C	1249	0.4334	11.23	5.936e-28	1	Q14554	ENSG00000065485	PDIA5	protein disulfide isomerase family A, member 5 [Source:HGNC Symbol;Acc:24811]	3	122785909	122944074	TRUE	29833.8	31069.7	14718.2	713.316	99206.4	0.99127	NP5	0.992063	0.371102	PDIA5	Protein disulfide isomerase family A member 5	4.7e-06	Mass spectrometry	Q14554	PDIA5	protein disulfide isomerase family A member 5	Cytoplasm	enzyme		54	26	14.359	10.7661	Q14554	324	17615.4	11080.9
PROT019171_NP4	P07093	GDN_HUMAN	2	2:224880498:T:C	224880498	C	1259	-0.502	-11.2	7.726e-28	1	P07093	ENSG00000135919	SERPINE2	serpin peptidase inhibitor, clade E (nexin, plasminogen activator inhibitor type 1), member 2 [Source:HGNC Symbol;Acc:8951]	2	224839829	224904036	TRUE	23101	31432.4	29638.9	815.718	365114	0.999206	NP5	0.995238	0.761732	SERPINE2	Serpin family E member 2	9.1e-07	Mass spectrometry	P07093	SERPINE2	serpin family E member 2	Extracellular Space	other		55	20	10.7355	6.64615	P07093	14	3353.33	1295.01
PROT000959_NP1	F8WE86	F8WE86_HUMAN	22	22:31030781:C:T	31030781	C	1256	0.4311	11.12	1.825e-27	1	F8WE86	ENSG00000185339	TCN2	transcobalamin II [Source:HGNC Symbol;Acc:11653]	22	31002825	31023265	TRUE	44380.3	46523.4	21175	4756.99	163174	0.996825	.	.	.	TCN2	Transcobalamin 2	1.9e-05	Mass spectrometry	F8WE86	TCN2	transcobalamin 2	Extracellular Space	transporter		56	16	9.02383	6.04615	B5MBX2;F8WE86;P20062	325	26481.6	12364.2
PROT014505_NP3	P55773	CCL23_HUMAN	3	3:186395572:A:T	186395572	A	1136	0.4406	11.01	7.317e-27	1	P55773	CCL23	CCL23	chemokine (C-C motif) ligand 23 [Source:HGNC Symbol;Acc:10622]	17	34340096	34345005	FALSE	5032.79	5844.67	3336.73	614.741	23977.9	0.901587	.	.	.	CCL23	C-C motif chemokine ligand 23	5.35e-07	Mean (MS and Immuno)	P55773	CCL23	C-C motif chemokine ligand 23	Extracellular Space	cytokine		57	4	2.87847	1.23385	P55773	173	2890.91	1953.09
PROT012790_NP3	O15467	CCL16_HUMAN	17	17:34306106:A:G	34306106	G	1254	-0.6169	-10.78	5.628e-26	1	O15467	CCL16	CCL16	chemokine (C-C motif) ligand 16 [Source:HGNC Symbol;Acc:10614]	17	34303529	34308532	TRUE	117698	130297	76817	7308.25	603100	0.995238	.	.	.	CCL16	C-C motif chemokine ligand 16	1.29e-05	Mean (MS and Immuno)	O15467	CCL16	C-C motif chemokine ligand 16	Extracellular Space	cytokine		58	5	3.93646	3.38462	O15467	325	51918.4	27410.2
PROT006720_NP2	G3V2W1	G3V2W1_HUMAN	13	13:113800622:T:C	113800622	T	1257	-0.4109	-10.61	3.105e-25	1	G3V2W1	ENSG00000140093	SERPINA10	serpin peptidase inhibitor, clade A (alpha-1 antiproteinase, antitrypsin), member 10 [Source:HGNC Symbol;Acc:15996]	14	94749650	94759608	FALSE	835733	864040	531716	15330.1	2698360	0.997619	NP5	0.997619	0.745677	SERPINA10	Serpin family A member 10	0.00435	Mean (MS and Immuno)	G3V2W1	SERPINA10	serpin family A member 10	Extracellular Space	other		59	31	21.0802	18.7323	G3V2W1;Q9UK55	323	788636	495518
PROT008715_NP2	P54710	ATNG_HUMAN	11	11:117694392:A:G	117694392	G	1237	-0.4057	-10.53	6.662e-25	1	P54710	ENSG00000137731	FXYD2	FXYD domain containing ion transport regulator 2 [Source:HGNC Symbol;Acc:4026]	11	117671559	117699413	TRUE	11570.7	11964.8	4671.6	454.258	65295.5	0.981746	.	.	.	.	.	.	.	P54710	FXYD2	FXYD domain containing ion transport regulator 2	Plasma Membrane	ion channel	cyclothiazide	60	2	1.8745	1.84615	P54710	322	12726.9	4853.68
PROT005157_NP1	Q9NP55;Q9NP55-2	BPIA1_HUMAN;Q9NP55-2_HUMAN	20	20:31828265:A:G	31828265	G	1245	-0.3875	-10.46	1.322e-24	1	Q9NP55	ENSG00000198183	BPIFA1	BPI fold containing family A, member 1 [Source:HGNC Symbol;Acc:15749]	20	31823801	31831115	TRUE	37550.9	53494.6	53765.5	223.35	693592	0.988095	NP5	0.986508	0.888428	BPIFA1	BPI fold containing family A member 1	1.2e-06	Mass spectrometry	Q9NP55	BPIFA1	BPI fold containing family A member 1	Extracellular Space	other		61	8	4.63622	3.16615	Q9NP55;Q9NP55-2	323	27545.8	29775.7
PROT003857_NP1	Q5T7W0	ZN618_HUMAN	3	3:186380167:A:T	186380167	T	1153	0.4208	10.41	2.681e-24	1	Q5T7W0	ENSG00000157657	ZNF618	zinc finger protein 618 [Source:HGNC Symbol;Acc:29416]	9	116638562	116818871	FALSE	5847.62	6758.42	3888.03	508.251	26394.7	0.915079	.	.	.	.	.	.	.	Q5T7W0	ZNF618	zinc finger protein 618	Nucleus	other		62	4	1	0.975385	not detected	0	0	0
PROT013419_NP3	P07093-2;P07093-3	P07093-2_HUMAN;P07093-3_HUMAN	2	2:224874874:G:A	224874874	A	1080	-0.5329	-10.34	5.611e-24	1	P07093	ENSG00000135919	SERPINE2	serpin peptidase inhibitor, clade E (nexin, plasminogen activator inhibitor type 1), member 2 [Source:HGNC Symbol;Acc:8951]	2	224839829	224904036	TRUE	2923.76	4283.88	4318.19	453.616	46635.3	0.857143	.	.	.	SERPINE2	Serpin family E member 2	9.1e-07	Mass spectrometry	P07093-2	SERPINE2	serpin family E member 2	Extracellular Space	other		63	21	12.7482	9.68	P07093-2;P07093-3	325	15174.8	7839.24
PROT002463_NP1	P26038	MOES_HUMAN	3	3:186459927:T:C	186459927	C	1256	0.3838	10.29	6.482e-24	1	P26038	ENSG00000147065	MSN	moesin [Source:HGNC Symbol;Acc:7373]	X	64808257	64961791	FALSE	425194	447632	163215	109565	1363280	0.996825	NP5	0.996032	0.649688	MSN	Moesin	0.00013	Mass spectrometry	P26038	MSN	moesin	Plasma Membrane	other		64	55	40.6362	34.8554	P26038	325	523454	152702
PROT013240_NP3	P01701	LV151_HUMAN	22	22:22671670:A:G	22671670	G	1251	-0.5892	-10.26	9.35e-24	1	P01701	ENSG00000211644	IGLV1-51	immunoglobulin lambda variable 1-51 [Source:HGNC Symbol;Acc:5882]	22	22676828	22677336	TRUE	390148	563669	647527	3216.82	6886580	0.992857	NP5	0.989683	0.803292	IGLV1-51	Immunoglobulin lambda variable 1-51	0.0017	Mass spectrometry	P01701	IGLV1-51	immunoglobulin lambda variable 1-51	Extracellular Space	other		65	3	1.32566	1.24308	P01701	324	439815	361876
PROT001986_NP1	P08758	ANXA5_HUMAN	4	4:122615760:G:A	122615760	A	1190	0.7184	10.16	2.632e-23	1	P08758	ENSG00000164111	ANXA5	annexin A5 [Source:HGNC Symbol;Acc:543]	4	122589110	122618268	TRUE	4444.82	5098.16	3543.49	351.321	67337.1	0.944444	.	.	.	ANXA5	Annexin A5	5e-06	Mass spectrometry	P08758	ANXA5	annexin A5	Plasma Membrane	transporter		66	14	4.36616	3.93846	P08758	310	7480.86	5525.2
PROT024331_NP5	O43488	ARK72_HUMAN	1	1:19635011:C:T	19635011	T	1228	0.6402	10.09	4.856e-23	1	O43488	ENSG00000053371	AKR7A2	aldo-keto reductase family 7, member A2 (aflatoxin aldehyde reductase) [Source:HGNC Symbol;Acc:389]	1	19630459	19638640	TRUE	6083	7348.88	5007.32	1006.5	62661	0.974603	.	.	.	AKR7A2	Aldo-keto reductase family 7 member A2	9.5e-07	Mass spectrometry	O43488	AKR7A2	aldo-keto reductase family 7 member A2	Cytoplasm	enzyme		67	9	3.7911	2.56308	O43488	314	5537.68	3907.36
PROT015102_NP3	Q15063-2	Q15063-2_HUMAN	1	1:196822368:A:G	196822368	G	1024	0.4995	9.969	2.115e-22	1	Q15063	ENSG00000133110	POSTN	periostin, osteoblast specific factor [Source:HGNC Symbol;Acc:16953]	13	38136720	38172981	FALSE	5432.14	5877.32	7629.79	146.199	220439	0.812698	.	.	.	POSTN	Periostin	0.00066	Mass spectrometry	Q15063-2	POSTN	periostin	Extracellular Space	other		68	39	18.9905	15.2585	Q15063-2	118	4485.7	11315.7
PROT017647_NP4	A0A6Q8PFK8;P04792	A0A6Q8PFK8_HUMAN;HSPB1_HUMAN	7	7:75924218:G:T	75924218	T	1250	-0.4271	-9.905	2.559e-22	1	P04792	ENSG00000106211	HSPB1	heat shock 27kDa protein 1 [Source:HGNC Symbol;Acc:5246]	7	75931861	75933612	TRUE	19593.1	23997.1	23297.9	1713.38	406315	0.992063	NP5	0.988889	0.824701	HSPB1	Heat shock protein family B (small) member 1	1.9e-05	Mass spectrometry	P04792	HSPB1	heat shock protein family B (small) member 1	Cytoplasm	other		69	17	5.04051	2.33846	A0A6Q8PFK8;P04792	319	8916.59	7098.71
PROT008061_NP2	P19823	ITIH2_HUMAN	3	3:126261202:G:A	126261202	A	1257	-0.4137	-9.89	2.934e-22	1	P19823	ENSG00000151655	ITIH2	inter-alpha-trypsin inhibitor heavy chain 2 [Source:HGNC Symbol;Acc:6167]	10	7745232	7791483	FALSE	1074460	1.12173e+06	466556	113134	3403190	0.997619	NP1	0.997619	0.544879	ITIH2	Inter-alpha-trypsin inhibitor heavy chain 2	0.032	Mass spectrometry	P19823	ITIH2	inter-alpha-trypsin inhibitor heavy chain 2	Extracellular Space	other		70	70	40.9349	42.2092	P19823	325	1232761	544154
PROT008147_NP2	P22891;P22891-2	P22891-2_HUMAN;PROZ_HUMAN	13	13:113800622:T:C	113800622	T	1256	-0.3825	-9.811	6.054e-22	1.0159	P22891	ENSG00000126231	PROZ	protein Z, vitamin K-dependent plasma glycoprotein [Source:HGNC Symbol;Acc:9460]	13	113812968	113826694	TRUE	3296445	3.1562e+06	1.47033e+06	67464.1	7841350	0.996825	NP4	0.997619	0.779286	PROZ	Protein Z, vitamin K dependent plasma glycoprotein	0.001175	Mean (MS and Immuno)	P22891	PROZ	protein Z, vitamin K dependent plasma glycoprotein	Extracellular Space	peptidase		71	22	16.2502	16.1508	P22891;P22891-2	325	4273740	1711304
PROT020654_NP4	Q12996	CSTF3_HUMAN	20	20:36997655:C:T	36997655	T	1195	-0.6996	-9.752	1.139e-21	1	Q12996	ENSG00000176102	CSTF3	cleavage stimulation factor, 3' pre-RNA, subunit 3, 77kDa [Source:HGNC Symbol;Acc:2485]	11	33098734	33183917	FALSE	13880.9	15093.1	7530.1	1462.04	60598.8	0.948413	.	.	.	.	.	.	.	Q12996	CSTF3	cleavage stimulation factor subunit 3	Nucleus	other		72	1	0.949166	0	not detected	0	0	0
PROT001864_NP1	P05155;P05155-3	IC1_HUMAN;P05155-3_HUMAN	5	5:176839890:T:G	176839890	T	1256	-0.4081	-9.705	1.611e-21	1	P05155	ENSG00000149131	SERPING1	serpin peptidase inhibitor, clade G (C1 inhibitor), member 1 [Source:HGNC Symbol;Acc:1228]	11	57364860	57382326	FALSE	5488330	5.59717e+06	2.2312e+06	359830	20007200	0.996825	NP5	0.996032	0.708244	SERPING1	Serpin family G member 1	0.028	Mass spectrometry	P05155	SERPING1	serpin family G member 1	Extracellular Space	other		73	43	27.8006	26.2431	P05155;P05155-3	325	4249030	1533966
PROT007588_NP2	P04271	S100B_HUMAN	21	21:48025097:A:G	48025097	A	1083	-0.4396	-9.692	2.331e-21	1	P04271	ENSG00000160307	S100B	S100 calcium binding protein B [Source:HGNC Symbol;Acc:10500]	21	48018875	48025121	TRUE	2984.1	3255.7	1546.88	568.306	15029	0.859524	.	.	.	S100B	S100 calcium binding protein B	3e-07	Mass spectrometry	P04271	S100B	S100 calcium binding protein B	Cytoplasm	other		74	2	1.5004	0.461539	P04271	150	2778.68	1323.87
PROT019229_NP4	P08519	APOA_HUMAN	6	6:160997118:A:T	160997118	T	1258	0.7991	9.558	6.043e-21	1	P08519	ENSG00000198670	LPA	lipoprotein, Lp(a) [Source:HGNC Symbol;Acc:6667]	6	160952515	161087407	TRUE	292783	523390	770153	2120.06	8994380	0.998413	NP2	0.985714	0.747415	LPA	Lipoprotein(a)	0.0404	Mean (MS and Immuno)	P08519	LPA	lipoprotein(a)	Extracellular Space	other	SLN360	75	80	39.5703	29.2185	P08519	323	288235	395594
PROT027141_NP5	Q86UD1	OAF_HUMAN	11	11:120101092:A:T	120101092	A	1257	0.431	9.544	6.872e-21	1	Q86UD1	ENSG00000184232	OAF	OAF homolog (Drosophila) [Source:HGNC Symbol;Acc:28752]	11	120081475	120101041	TRUE	16831.2	17685.9	6948.47	3717.45	74377.2	0.997619	NP1	0.986508	0.451783	OAF	Out at first homolog	6.9e-05	Mass spectrometry	Q86UD1	OAF	out at first homolog	Cytoplasm	other		76	5	3.94996	2.12308	Q86UD1	303	5041.95	1835.58
PROT026622_NP5	Q15149-4	Q15149-4_HUMAN	8	8:145001031:T:C	145001031	C	1110	-0.381	-9.489	1.372e-20	1	Q15149	ENSG00000178209	PLEC	plectin [Source:HGNC Symbol;Acc:9069]	8	144989321	145050902	TRUE	4214.32	5329.12	5075.79	135.54	67490.8	0.880952	.	.	.	PLEC	Plectin	7.4e-06	Mass spectrometry	Q15149-4	PLEC	plectin	Cytoplasm	other	ZB131	77	207	8.97855	12.8738	not detected	0	0	0
PROT025487_NP5	P27169	PON1_HUMAN	7	7:94953895:G:A	94953895	A	1257	-0.3555	-9.371	3.234e-20	1	P27169	ENSG00000005421	PON1	paraoxonase 1 [Source:HGNC Symbol;Acc:9204]	7	94926988	95025673	TRUE	5497540	5.60937e+06	1.67404e+06	201410	13782200	0.997619	NP3	0.997619	0.648165	PON1	Paraoxonase 1	0.0565	Mean (MS and Immuno)	P27169	PON1	paraoxonase 1	Extracellular Space	phosphatase		78	30	20.7244	14.3231	P27169	325	1787866	647661
PROT021171_NP4	Q6AI08	HEAT6_HUMAN	1	1:196822368:A:G	196822368	G	1151	-0.4618	-9.311	6.245e-20	1	Q6AI08	ENSG00000068097	HEATR6	HEAT repeat containing 6 [Source:HGNC Symbol;Acc:24076]	17	58120555	58156292	FALSE	2916.22	3112.74	1424.94	502.07	8929.86	0.913492	.	.	.	.	.	.	.	Q6AI08	HEATR6	HEAT repeat containing 6	Other	other		79	3	0.918983	0.886154	K7EIX2;Q6AI08	285	17152.2	4704.43
PROT020782_NP4	Q14204	DYHC1_HUMAN	1	1:248039294:G:A	248039294	A	1111	0.5977	9.297	7.41e-20	1	Q14204	ENSG00000197102	DYNC1H1	dynein, cytoplasmic 1, heavy chain 1 [Source:HGNC Symbol;Acc:2961]	14	102430865	102517129	FALSE	3520.09	4180.77	3105.44	235.085	44289.7	0.881746	.	.	.	DYNC1H1	Dynein cytoplasmic 1 heavy chain 1	4.9e-07	Mass spectrometry	Q14204	DYNC1H1	dynein cytoplasmic 1 heavy chain 1	Cytoplasm	peptidase		80	107	14.6307	1.26154	A0A2R8Y706;Q14204	83	3922	3467.91
PROT013663_NP3	P13671	CO6_HUMAN	5	5:41199012:G:T	41199012	G	1255	0.3654	9.266	8.148e-20	1	P13671	ENSG00000039537	C6	complement component 6 [Source:HGNC Symbol;Acc:1339]	5	41142336	41261540	TRUE	54636.7	58748.1	29787.9	8606.69	436661	0.996032	NP1	0.999206	0.629045	C6	Complement C6	0.0271	Mean (MS and Immuno)	P13671	C6	complement C6	Extracellular Space	other		81	46	25.6577	35.0769	P13671	325	593466	189392
PROT019544_NP4	P18428	LBP_HUMAN	20	20:36997655:C:T	36997655	T	1259	-0.6529	-9.263	8.317e-20	1	P18428	ENSG00000129988	LBP	lipopolysaccharide binding protein [Source:HGNC Symbol;Acc:6517]	20	36974759	37005665	TRUE	1571700	1.68733e+06	805345	187272	7154650	0.999206	NP5	0.996032	0.686899	LBP	Lipopolysaccharide binding protein	0.01315	Mean (MS and Immuno)	P18428	LBP	lipopolysaccharide binding protein	Plasma Membrane	transporter		82	28	17.8253	15.3231	P18428	325	859442	359704
PROT005637_NP1	Q9Y3I1	FBX7_HUMAN	22	22:32871227:C:T	32871227	T	1255	-0.436	-9.181	1.719e-19	1	Q9Y3I1	ENSG00000100225	FBXO7	F-box protein 7 [Source:HGNC Symbol;Acc:13586]	22	32870663	32894818	TRUE	26915.3	33967.1	28503.5	2206.53	443044	0.996032	.	.	.	FBXO7	F-box protein 7	5.5e-07	Mass spectrometry	Q9Y3I1	FBXO7	F-box protein 7	Cytoplasm	enzyme		83	12	6.21128	3.03385	Q9Y3I1;Q9Y3I1-2;Q9Y3I1-3	321	12214.2	14680
PROT006891_NP2	O00187-2	O00187-2_HUMAN	1	1:11104845:T:C	11104845	T	1254	-0.4667	-9.107	3.256e-19	1	O00187	ENSG00000009724	MASP2	mannan-binding lectin serine peptidase 2 [Source:HGNC Symbol;Acc:6902]	1	11086580	11107290	TRUE	143862	152937	65940.8	4204.48	593160	0.995238	.	.	.	MASP2	MBL associated serine protease 2	0.00058	Mean (MS and Immuno)	O00187-2	MASP2	MBL associated serine protease 2	Extracellular Space	peptidase		84	17	13.5218	6.78154	O00187-2	267	7969.26	3036.51
PROT027286_NP5	Q8N436	CPXM2_HUMAN	10	10:125651901:C:A	125651901	A	1240	-0.3711	-9.103	3.437e-19	1	Q8N436	ENSG00000121898	CPXM2	carboxypeptidase X (M14 family), member 2 [Source:HGNC Symbol;Acc:26977]	10	125465723	125699783	TRUE	8060.41	9534.3	7316.24	1114.16	143275	0.984127	NP4	0.918254	0.632426	CPXM2	Carboxypeptidase X, M14 family member 2	6.2e-08	Mass spectrometry	Q8N436	CPXM2	carboxypeptidase X, M14 family member 2	Extracellular Space	peptidase		85	21	10.3844	6.57846	Q8N436	324	5131.15	2517.28
PROT006495_NP2	CONP13646-1	CONP13646_HUMAN	13	13:113800622:T:C	113800622	T	1211	-0.3583	-8.974	1.071e-18	1	CONP13646	.	.	.	.	.	.	.	865934	897949	579243	1704.09	2760560	0.961111	NP4	0.944444	0.705543	.	.	.	.	.	.	.	.	.	.	86	20	2.63145	1.72	not detected	0	0	0
PROT024974_NP5	P08254	MMP3_HUMAN	11	11:102687418:T:C	102687418	C	1255	-0.3393	-8.965	1.099e-18	1	P08254	ENSG00000149968	MMP3	matrix metallopeptidase 3 (stromelysin 1, progelatinase) [Source:HGNC Symbol;Acc:7173]	11	102706532	102714534	TRUE	37841.6	51904.4	47956.6	4818.27	468109	0.996032	.	.	.	MMP3	Matrix metallopeptidase 3	1.48e-06	Mean (MS and Immuno)	P08254	MMP3	matrix metallopeptidase 3	Extracellular Space	peptidase	marimastat	87	20	13.8912	0.0553846	P08254	14	2864.86	1523.13
PROT028751_NP5	Q9Y6Z7	COL10_HUMAN	2	2:3640142:C:T	3640142	C	1257	0.4366	8.96	1.15e-18	1	Q9Y6Z7	ENSG00000184374	COLEC10	collectin sub-family member 10 (C-type lectin) [Source:HGNC Symbol;Acc:2220]	8	120007691	120118821	FALSE	1426880	1.48229e+06	447670	47669	4273290	0.997619	NP3	0.997619	0.623813	COLEC10	Collectin subfamily member 10	3e-05	Mass spectrometry	Q9Y6Z7	COLEC10	collectin subfamily member 10	Cytoplasm	other		88	17	10.61	10.5323	Q9Y6Z7	325	1484491	480657
PROT027482_NP5	Q92496;Q92496-2	FHR4_HUMAN;Q92496-2_HUMAN	1	1:196821817:G:A	196821817	G	1165	-0.3692	-8.969	1.173e-18	1	Q92496	ENSG00000134365	CFHR4	complement factor H-related 4 [Source:HGNC Symbol;Acc:16979]	1	196819371	196888102	TRUE	6192.8	7521.85	5079.23	677.986	52580.3	0.924603	.	.	.	CFHR4	Complement factor H related 4	0.00017	Mass spectrometry	Q92496	CFHR4	complement factor H related 4	Extracellular Space	transporter		89	12	4.69102	7.30462	Q92496;Q92496-2	325	65960.3	40256.3
PROT022312_NP4	Q9H444	CHM4B_HUMAN	1	1:196710916:T:C	196710916	C	1215	0.4265	8.887	2.222e-18	1	Q9H444	ENSG00000101421	CHMP4B	charged multivesicular body protein 4B [Source:HGNC Symbol;Acc:16171]	20	32399110	32442172	FALSE	5522.43	5965	3749.79	341.279	35112.3	0.964286	.	.	.	CHMP4B	Charged multivesicular body protein 4B	5.3e-08	Mass spectrometry	Q9H444	CHMP4B	charged multivesicular body protein 4B	Cytoplasm	other		90	9	4.58777	0.855385	Q9H444	104	4694.04	4757
PROT017814_NP4	A0A8I5KW55;Q8N766;Q8N766-2	A0A8I5KW55_HUMAN;EMC1_HUMAN;Q8N766-2_HUMAN	20	20:36997655:C:T	36997655	T	1249	-0.633	-8.872	2.439e-18	1	Q8N766	ENSG00000127463	EMC1	ER membrane protein complex subunit 1 [Source:HGNC Symbol;Acc:28957]	1	19542158	19578046	FALSE	25380.2	27588.1	13201	151.096	82887.2	0.99127	.	.	.	EMC1	ER membrane protein complex subunit 1	1.4e-08	Mass spectrometry	Q8N766	EMC1	ER membrane protein complex subunit 1	Plasma Membrane	other		91	16	2.29468	0.0523077	A0A8I5KW55;H7C5A2;Q8N766;Q8N766-2	9	1682.14	1379.72
PROT012765_NP3	O15204	ADEC1_HUMAN	8	8:24240670:T:C	24240670	C	1253	-0.3473	-8.852	2.883e-18	1	O15204	ENSG00000134028	ADAMDEC1	ADAM-like, decysin 1 [Source:HGNC Symbol;Acc:16299]	8	24241798	24263526	TRUE	112739	127806	73244.9	5725.04	591809	0.994444	NP2	0.993651	0.800672	ADAMDEC1	ADAM like decysin 1	2.8e-05	Mass spectrometry	O15204	ADAMDEC1	ADAM like decysin 1	Extracellular Space	peptidase		92	14	7.97935	7.27077	O15204;O15204-2	325	128614	64498.6
PROT021661_NP4	Q8TDL5	BPIB1_HUMAN	20	20:31688868:G:C	31688868	G	1259	0.3371	8.835	3.305e-18	1	Q8TDL5	ENSG00000125999	BPIFB1	BPI fold containing family B, member 1 [Source:HGNC Symbol;Acc:16108]	20	31861286	31897684	TRUE	86641.8	115052	105316	5496.56	1200050	0.999206	NP5	0.996825	0.88011	BPIFB1	BPI fold containing family B member 1	2.7e-06	Mass spectrometry	Q8TDL5	BPIFB1	BPI fold containing family B member 1	Extracellular Space	other		93	32	19.7824	19.1569	Q8TDL5	325	128894	81784.4
PROT028166_NP5	Q9HDC9	APMAP_HUMAN	20	20:24949944:G:C	24949944	C	1257	0.5409	8.805	4.25e-18	1	Q9HDC9	ENSG00000101474	APMAP	adipocyte plasma membrane associated protein [Source:HGNC Symbol;Acc:13238]	20	24943561	24973615	TRUE	190089	211224	115897	7743.76	872091	0.997619	NP3	0.999206	0.660032	APMAP	Adipocyte plasma membrane associated protein	0.00013	Mass spectrometry	Q9HDC9	APMAP	adipocyte plasma membrane associated protein	Plasma Membrane	enzyme		94	21	14.6442	6.04	Q9HDC9	325	17255.6	8673.87
PROT010738_NP2	Q9GZP8	IMUP_HUMAN	19	19:38795250:G:A	38795250	A	1066	-0.5109	-8.775	6.704e-18	1	Q9GZP8	ENSG00000167644	C19orf33	chromosome 19 open reading frame 33 [Source:HGNC Symbol;Acc:16668]	19	38794801	38795649	TRUE	6666.65	10002	10010.7	452.174	87695.9	0.846032	.	.	.	C19orf33	Chromosome 19 open reading frame 33	4.6e-07	Mass spectrometry	Q9GZP8	C19orf33	chromosome 19 open reading frame 33	Nucleus	other		95	4	1.40985	0.603077	Q9GZP8	148	7275.51	13336.7
PROT019517_NP4	P17301	ITA2_HUMAN	5	5:52371370:C:T	52371370	T	1225	0.3364	8.74	7.57e-18	1	P17301	ENSG00000164171	ITGA2	integrin, alpha 2 (CD49B, alpha 2 subunit of VLA-2 receptor) [Source:HGNC Symbol;Acc:6137]	5	52285156	52390609	TRUE	10306.6	18400.5	29090.2	520.338	274350	0.972222	.	.	.	ITGA2	Integrin subunit alpha 2	4.3e-05	Mass spectrometry	P17301	ITGA2	integrin subunit alpha 2	Plasma Membrane	transmembrane receptor		96	33	13.2351	6.47692	P17301	291	7128.43	5536.04
PROT010951_NP2	Q9NR34	MA1C1_HUMAN	3	3:126249877:A:C	126249877	C	1123	-0.4201	-8.751	7.641e-18	1	Q9NR34	ENSG00000117643	MAN1C1	mannosidase, alpha, class 1C, member 1 [Source:HGNC Symbol;Acc:19080]	1	25943959	26112698	FALSE	320159	344450	200839	866.865	1418370	0.89127	.	.	.	MAN1C1	Mannosidase alpha class 1C member 1	1.8e-06	Mass spectrometry	Q9NR34	MAN1C1	mannosidase alpha class 1C member 1	Cytoplasm	enzyme		97	3	0.942812	0.981538	A6NGN6;B1AJZ5;Q9NR34	319	776596	368562
PROT019597_NP4	P20742	PZP_HUMAN	12	12:9362168:T:C	9362168	T	1146	-0.3749	-8.745	7.851e-18	1	P20742	ENSG00000126838	PZP	pregnancy-zone protein [Source:HGNC Symbol;Acc:9750]	12	9301436	9360966	TRUE	10602.4	16760.8	29265.5	220.544	650054	0.909524	.	.	.	PZP	PZP alpha-2-macroglobulin like	0.015	Mass spectrometry	P20742	PZP	PZP alpha-2-macroglobulin like	Extracellular Space	other		98	54	22.9722	13.2462	P20742	295	12216.2	7444.19
PROT017254_NP3	W4VSR3	W4VSR3_HUMAN	19	19:41260831:C:T	41260831	T	1232	0.6557	8.715	9.216e-18	1	W4VSR3	ENSG00000268975	MIA-RAB4B	MIA-RAB4B readthrough (NMD candidate) [Source:HGNC Symbol;Acc:48352]	19	41277553	41292590	TRUE	15170.5	16966.3	19672.9	1107.06	629166	0.977778	.	.	.	.	.	.	.	W4VSR3	MIA-RAB4B	MIA-RAB4B readthrough (NMD candidate)	Other	other		99	3	1.95234	1.46462	not detected	0	0	0
PROT016447_NP3	Q9BYC5	FUT8_HUMAN	14	14:65779904:T:C	65779904	T	1253	0.3927	8.706	9.781e-18	1	Q9BYC5	ENSG00000033170	FUT8	fucosyltransferase 8 (alpha (1,6) fucosyltransferase) [Source:HGNC Symbol;Acc:4019]	14	65877310	66210839	TRUE	13451.8	15264.6	8784.14	1861.1	63092.5	0.994444	.	.	.	.	.	.	.	Q9BYC5	FUT8	fucosyltransferase 8	Cytoplasm	enzyme		100	19	8.48531	4.18154	Q9BYC5	325	9447.16	8248.7
PROT022671_NP4	Q9UGM5	FETUB_HUMAN	3	3:186368539:C:T	186368539	T	1252	-0.7457	-8.686	1.159e-17	1	Q9UGM5	ENSG00000090512	FETUB	fetuin B [Source:HGNC Symbol;Acc:3658]	3	186353758	186370930	TRUE	14797.6	18431.2	15732.8	1332.37	196262	0.993651	NP3	0.992857	0.743799	FETUB	Fetuin B	0.0258	Mean (MS and Immuno)	Q9UGM5	FETUB	fetuin B	Extracellular Space	other		101	5	3.17157	2.91077	Q9UGM5	323	8394.58	4130.97
PROT000419_NP1	A0A7I2V4G0	A0A7I2V4G0_HUMAN	3	3:186395572:A:T	186395572	A	1249	0.339	8.682	1.193e-17	1	A0A7I2V4G0	ENSG00000170144	HNRNPA3	heterogeneous nuclear ribonucleoprotein A3 [Source:HGNC Symbol;Acc:24941]	2	178077291	178088686	FALSE	5918.41	6939.22	6485.96	1192.3	126356	0.99127	.	.	.	HNRNPA3	Heterogeneous nuclear ribonucleoprotein A3	1.8e-06	Mass spectrometry	A0A7I2V4G0	HNRNPA3	heterogeneous nuclear ribonucleoprotein A3	Nucleus	other		102	20	7.17633	2.47077	A0A7I2V4G0	256	5925.6	5212.12
PROT027233_NP5	Q8IXK2	GLT12_HUMAN	9	9:101570336:A:T	101570336	T	1240	-0.6156	-8.61	2.179e-17	1	Q8IXK2	ENSG00000119514	GALNT12	UDP-N-acetyl-alpha-D-galactosamine:polypeptide N-acetylgalactosaminyltransferase 12 (GalNAc-T12) [Source:HGNC Symbol;Acc:19877]	9	101569981	101612363	TRUE	6394.23	6654.09	2815.97	915.962	23235.8	0.984127	.	.	.	GALNT12	Polypeptide N-acetylgalactosaminyltransferase 12	4.7e-08	Mass spectrometry	Q8IXK2	GALNT12	polypeptide N-acetylgalactosaminyltransferase 12	Cytoplasm	enzyme		103	10	5.78951	4.14461	Q8IXK2	319	6895.59	3481.84
PROT027440_NP5	Q8WUA8	TSK_HUMAN	11	11:76469093:C:T	76469093	T	1253	-0.4773	-8.577	2.848e-17	1	Q8WUA8	ENSG00000182704	TSKU	tsukushi, small leucine rich proteoglycan [Source:HGNC Symbol;Acc:28850]	11	76493295	76509198	TRUE	20075.7	25114.6	19568.7	2405.37	211557	0.994444	NP3	0.994444	0.856863	TSKU	Tsukushi, small leucine rich proteoglycan	6.2e-06	Mass spectrometry	Q8WUA8	TSKU	tsukushi, small leucine rich proteoglycan	Extracellular Space	other		104	11	6.39158	3.88615	Q8WUA8	321	11621.5	10685.6
PROT028239_NP5	Q9NS15	LTBP3_HUMAN	11	11:65330510:C:T	65330510	T	1253	0.6975	8.567	3.078e-17	1	Q9NS15	ENSG00000168056	LTBP3	latent transforming growth factor beta binding protein 3 [Source:HGNC Symbol;Acc:6716]	11	65306276	65326401	TRUE	11983.9	13651.6	7523.32	1697.17	71456.3	0.994444	.	.	.	LTBP3	Latent transforming growth factor beta binding protein 3	2.2e-06	Mass spectrometry	Q9NS15	LTBP3	latent transforming growth factor beta binding protein 3	Extracellular Space	other		105	26	14.4615	6.71077	Q9NS15	311	8727.98	4735.26
PROT010664_NP2	Q9BWP8	COL11_HUMAN	2	2:3640142:C:T	3640142	C	1256	0.4171	8.526	4.307e-17	1	Q9BWP8	ENSG00000118004	COLEC11	collectin sub-family member 11 [Source:HGNC Symbol;Acc:17213]	2	3642426	3692048	TRUE	2175700	2.19015e+06	535815	83322.5	4610700	0.996825	NP3	0.997619	0.491849	COLEC11	Collectin subfamily member 11	0.00013	Mass spectrometry	Q9BWP8	COLEC11	collectin subfamily member 11	Extracellular Space	other		106	10	6.46465	6.54769	Q9BWP8;Q9BWP8-10;Q9BWP8-3;Q9BWP8-4;Q9BWP8-6;Q9BWP8-7;Q9BWP8-8;Q9BWP8-9	325	3782706	1086336
PROT015214_NP3	Q16663	CCL15_HUMAN	17	17:34338078:G:A	34338078	G	1254	0.5787	8.512	4.824e-17	1	Q16663	CCL15	CCL15	chemokine (C-C motif) ligand 15 [Source:HGNC Symbol;Acc:10613]	17	34323476	34329084	TRUE	14050	27125.3	57024.3	1186.7	509238	0.995238	.	.	.	CCL15	C-C motif chemokine ligand 15	7.15e-06	Mean (MS and Immuno)	Q16663	CCL15	C-C motif chemokine ligand 15	Extracellular Space	cytokine		107	4	2.58856	0.861538	Q16663	217	39952.9	66229
PROT000811_NP1	E7ET86;Q8IVW4	CDKL3_HUMAN;E7ET86_HUMAN	3	3:186393547:T:C	186393547	C	1241	-0.38	-8.493	5.683e-17	1	Q8IVW4	ENSG00000006837	CDKL3	cyclin-dependent kinase-like 3 [Source:HGNC Symbol;Acc:15483]	5	133541305	133706738	FALSE	9691.1	11742.7	10435.7	614.776	151215	0.984921	.	.	.	.	.	.	.	E7ET86	CDKL3	cyclin dependent kinase like 3	Cytoplasm	kinase		108	2	1.01033	1	E7ET86;Q8IVW4	325	31300.9	13696.6
PROT014520_NP3	P56470	LEG4_HUMAN	9	9:136149229:T:C	136149229	C	1154	-0.3655	-8.488	6.392e-17	1	P56470	ENSG00000171747	LGALS4	lectin, galactoside-binding, soluble, 4 [Source:HGNC Symbol;Acc:6565]	19	39292311	39304004	FALSE	4413.1	5122.03	4105.88	131.415	92777.7	0.915873	.	.	.	LGALS4	Galectin 4	2e-07	Mass spectrometry	P56470	LGALS4	galectin 4	Extracellular Space	other		109	7	2.87371	0.363077	P56470	88	2188.33	1377.73
PROT019132_NP4	P05362	ICAM1_HUMAN	9	9:136149399:G:A	136149399	A	1224	-0.4355	-8.394	1.284e-16	1	P05362	ENSG00000090339	ICAM1	intercellular adhesion molecule 1 [Source:HGNC Symbol;Acc:5344]	19	10381511	10397291	FALSE	4819.4	5488.52	4961.35	199.953	108051	0.971429	.	.	.	ICAM1	Intercellular adhesion molecule 1	0.001144	Mean (MS and Immuno)	P05362	ICAM1	intercellular adhesion molecule 1	Plasma Membrane	transmembrane receptor	tyroserleutide, BI-505	110	6	4.07705	0.932308	P05362	240	2510.75	830.691
PROT010764_NP2	Q9H159	CAD19_HUMAN	18	18:64116504:G:C	64116504	C	1217	-0.4713	-8.368	1.59e-16	1	Q9H159	ENSG00000071991	CDH19	cadherin 19, type 2 [Source:HGNC Symbol;Acc:1758]	18	64168320	64271375	TRUE	5000.98	6124.54	4271.82	251.764	31178	0.965873	.	.	.	CDH19	Cadherin 19	3.2e-07	Mass spectrometry	Q9H159	CDH19	cadherin 19	Plasma Membrane	other		111	14	6.18745	8.22769	Q9H159	324	16296.8	10036
PROT006635_NP2	E9PQD6	E9PQD6_HUMAN	11	11:18278423:A:C	18278423	C	1256	-0.4649	-8.227	4.747e-16	1	E9PQD6	ENSG00000173432	SAA1	serum amyloid A1 [Source:HGNC Symbol;Acc:10513]	11	18287721	18291524	TRUE	436966	526236	340823	35399.8	2232570	0.996825	NP4	0.98254	0.755519	SAA1	Serum amyloid A1	0.00565	Mean (MS and Immuno)	E9PQD6	SAA1	serum amyloid A1	Extracellular Space	transporter		112	15	6.46624	7.21846	E9PQD6	325	615025	404548
PROT022591_NP4	Q9NZP8	C1RL_HUMAN	11	11:57381263:T:C	57381263	C	1258	-0.3643	-8.141	9.367e-16	1	Q9NZP8	ENSG00000139178	C1RL	complement component 1, r subcomponent-like [Source:HGNC Symbol;Acc:21265]	12	7242183	7261869	FALSE	28080.5	48572.7	45417.8	2974.45	240465	0.998413	.	.	.	C1RL	Complement C1r subcomponent like	0.01025	Mean (MS and Immuno)	Q9NZP8	C1RL	complement C1r subcomponent like	Extracellular Space	peptidase		113	7	4.18507	2.17231	Q9NZP8	247	35024.2	83891.7
PROT010003_NP2	Q8N128;Q8N128-2	F177A_HUMAN;Q8N128-2_HUMAN	14	14:35485748:G:A	35485748	G	1252	0.3833	8.137	9.715e-16	1	Q8N128	ENSG00000151327	FAM177A1	family with sequence similarity 177, member A1 [Source:HGNC Symbol;Acc:19829]	14	35514113	35582336	TRUE	6164.55	6480.79	2554.72	988.019	18541.4	0.993651	.	.	.	FAM177A1	Family with sequence similarity 177 member A1	1.7e-07	Mass spectrometry	Q8N128	FAM177A1	family with sequence similarity 177 member A1	Other	other		114	5	3.54646	3.91077	Q8N128;Q8N128-2	325	16018.6	4933.79
PROT000992_NP1	H0Y755;P08637	FCG3A_HUMAN;H0Y755_HUMAN	1	1:161588873:C:T	161588873	T	1191	0.3381	8.135	1.027e-15	1	P08637	ENSG00000203747	FCGR3A	Fc fragment of IgG, low affinity IIIa, receptor (CD16a) [Source:HGNC Symbol;Acc:3619]	1	161511549	161600917	TRUE	5968.04	19745.2	87150.7	799.278	898340	0.945238	.	.	.	.	.	.	.	P08637	FCGR3A/FCGR3B	Fc gamma receptor IIIa	Plasma Membrane	transmembrane receptor	IGG (complex), ublituximab, trastuzumab deruxtecan, AFM13, AFM24	115	5	1.94281	0.803077	H0Y755;P08637	227	4832.1	3010.61
PROT018962_NP4	P01024	CO3_HUMAN	1	1:196822368:A:G	196822368	G	1259	-0.3853	-8.127	1.045e-15	1	P01024	ENSG00000125730	C3	complement component 3 [Source:HGNC Symbol;Acc:1318]	19	6677715	6730573	FALSE	3555890	3.80958e+06	1.68342e+06	1040360	9552390	0.999206	NP2	0.997619	0.525248	C3	Complement C3	1.3	Immunoassay	P01024	C3	complement C3	Extracellular Space	peptidase	efdamrofusp alfa, IGG (complex), pegcetacoplan	116	213	133.924	161.619	P01024	325	6166081	1855419
PROT024705_NP5	P00747	PLMN_HUMAN	3	3:186390627:C:T	186390627	T	1257	-0.3278	-8.118	1.125e-15	1	P00747	ENSG00000122194	PLG	plasminogen [Source:HGNC Symbol;Acc:9071]	6	161123270	161174347	FALSE	2607320	2.65339e+06	837668	598142	6786580	0.997619	NP4	0.996032	0.485066	PLG	Plasminogen	0.0925	Mean (MS and Immuno)	P00747	PLG	plasminogen	Extracellular Space	peptidase	tenecteplase, PLAT, tranexamic acid, aprotinin, 6-aminocaproic acid, reteplase	117	84	57.2105	58.6	P00747	325	2447585	547383
PROT007952_NP2	P15090	FABP4_HUMAN	9	9:136144284:T:A	136144284	A	1009	0.3605	8.135	1.204e-15	1	P15090	ENSG00000170323	FABP4	fatty acid binding protein 4, adipocyte [Source:HGNC Symbol;Acc:3559]	8	82390654	82395498	FALSE	4011.56	4162.21	2431.09	104.453	22501.3	0.800794	.	.	.	FABP4	Fatty acid binding protein 4	2.2e-05	Mass spectrometry	P15090	FABP4	fatty acid binding protein 4	Cytoplasm	transporter		118	5	1.66005	0.227692	P15090	74	7791.25	4781.7
PROT009996_NP2	Q8IZF2	AGRF5_HUMAN	9	9:136155000:C:T	136155000	T	1170	-0.4349	-8.104	1.328e-15	1	Q8IZF2	ENSG00000069122	GPR116	G protein-coupled receptor 116 [Source:HGNC Symbol;Acc:19030]	6	46820249	46922680	FALSE	2761.87	3143.68	2174.48	286.68	29407.6	0.928571	.	.	.	.	.	.	.	Q8IZF2	ADGRF5	adhesion G protein-coupled receptor F5	Plasma Membrane	G-protein coupled receptor		119	9	2.91263	3.17538	Q8IZF2	324	7075.95	3950.34
PROT008256_NP2	P28906	CD34_HUMAN	9	9:136137065:A:G	136137065	G	1051	0.3573	8.001	3.246e-15	1	P28906	ENSG00000174059	CD34	CD34 molecule [Source:HGNC Symbol;Acc:1662]	1	208057594	208084747	FALSE	3479.02	3736.21	1566.81	401.372	18532.2	0.834127	.	.	.	CD34	CD34 molecule	9.3e-05	Mass spectrometry	P28906	CD34	CD34 molecule	Plasma Membrane	other		120	3	0.934869	0.827692	P28906	269	5560.88	1804.5
PROT013960_NP3	P25774	CATS_HUMAN	3	3:186454180:A:C	186454180	C	1255	0.3128	7.957	3.931e-15	1	P25774	ENSG00000163131	CTSS	cathepsin S [Source:HGNC Symbol;Acc:2545]	1	150702672	150738433	FALSE	125980	138503	77719.5	9930.38	1008410	0.996032	NP2	0.994444	0.65448	CTSS	Cathepsin S	2.3e-05	Mass spectrometry	P25774	CTSS	cathepsin S	Cytoplasm	peptidase		121	14	10.4551	9.44308	A0A7P0TAQ0;P25774	325	83216	30885.5
PROT002080_NP1	P11142	HSP7C_HUMAN	3	3:186394038:G:C	186394038	C	1256	-0.3909	-7.946	4.272e-15	1	P11142	ENSG00000109971	HSPA8	heat shock 70kDa protein 8 [Source:HGNC Symbol;Acc:5241]	11	122928197	122933938	FALSE	75672.9	77696.8	30884.9	14858.6	599707	0.996825	NP2	0.996032	0.593766	HSPA8	Heat shock protein family A (Hsp70) member 8	0.00014	Mass spectrometry	P11142	HSPA8	heat shock protein family A (Hsp70) member 8	Cytoplasm	enzyme	SHetA2	122	33	25.3431	18.0708	P11142	325	35823.3	19806.3
PROT024937_NP5	P07360	CO8G_HUMAN	9	9:139840471:G:T	139840471	G	1257	0.31	7.941	4.415e-15	1	P07360	ENSG00000176919	C8G	complement component 8, gamma polypeptide [Source:HGNC Symbol;Acc:1354]	9	139839698	139841426	TRUE	353777	373836	150433	63249	1275910	0.997619	NP4	0.996032	0.417215	C8G	Complement C8 gamma chain	0.0028	Mass spectrometry	P07360	C8G	complement C8 gamma chain	Extracellular Space	transporter		123	21	13.058	14.7939	P07360	325	276536	111549
PROT003128_NP1	P62879	GBB2_HUMAN	3	3:186395572:A:T	186395572	A	1252	-0.3102	-7.905	5.834e-15	1	P62879	ENSG00000172354	GNB2	guanine nucleotide binding protein (G protein), beta polypeptide 2 [Source:HGNC Symbol;Acc:4398]	7	100271154	100276797	FALSE	11461	11990.6	4917.34	832.999	62721.4	0.993651	.	.	.	GNB2	G protein subunit beta 2	9.4e-07	Mass spectrometry	P62879	GNB2	G protein subunit beta 2	Plasma Membrane	other		124	13	8.6799	7.87077	P62879	320	14665.2	9058.98
PROT001394_NP1	O60610	DIAP1_HUMAN	12	12:122216910:A:G	122216910	G	1255	0.4518	7.893	6.395e-15	1	O60610	ENSG00000131504	DIAPH1	diaphanous-related formin 1 [Source:HGNC Symbol;Acc:2876]	5	140894583	140998622	FALSE	16398.4	18054.4	7236.24	4014.04	78925.4	0.996032	.	.	.	DIAPH1	Diaphanous related formin 1	2e-06	Mass spectrometry	O60610	DIAPH1	diaphanous related formin 1	Plasma Membrane	other		125	59	32.2947	14.2554	O60610	324	12313.1	5571.47
PROT013234_NP3	P01599	KV117_HUMAN	2	2:90104710:C:T	90104710	T	1250	-0.4222	-7.75	1.901e-14	1	P01599	ENSG00000240382	IGKV1-17	immunoglobulin kappa variable 1-17 [Source:HGNC Symbol;Acc:5733]	2	89416833	89417335	TRUE	79354.6	112650	130276	1033.5	1655710	0.992063	.	.	.	IGKV1-17	Immunoglobulin kappa variable 1-17	0.0084	Mass spectrometry	P01599	IGKV1-17	immunoglobulin kappa variable 1-17	Extracellular Space	other		126	4	1.88006	1.46769	P01599	292	47132.8	48394
PROT025835_NP5	P49641	MA2A2_HUMAN	15	15:91466158:G:A	91466158	A	1201	-0.6417	-7.75	1.954e-14	1	P49641	ENSG00000196547	MAN2A2	mannosidase, alpha, class 2A, member 2 [Source:HGNC Symbol;Acc:6825]	15	91445448	91465814	TRUE	5047.55	5289.32	2395.27	527.11	23292.8	0.953175	.	.	.	MAN2A2	Mannosidase alpha class 2A member 2	4.3e-05	Mass spectrometry	P49641	MAN2A2	mannosidase alpha class 2A member 2	Cytoplasm	enzyme		127	14	5.68229	1.32	P49641	238	5562.91	2451.67
PROT007015_NP2	O15230	LAMA5_HUMAN	17	17:26694861:G:A	26694861	G	1211	0.3066	7.709	2.631e-14	1.14217	O15230	ENSG00000130702	LAMA5	laminin, alpha 5 [Source:HGNC Symbol;Acc:6485]	20	60883011	60942368	FALSE	48790.6	48294.1	19284	253.557	119252	0.961111	.	.	.	LAMA5	Laminin subunit alpha 5	1.8e-06	Mass spectrometry	O15230	LAMA5	laminin subunit alpha 5	Extracellular Space	other		128	20	3.08975	0.0307692	O15230	10	26862.9	15577.4
PROT015634_NP3	Q86U17	SPA11_HUMAN	14	14:94928189:G:T	94928189	T	1253	-0.298	-7.591	6.189e-14	1	Q86U17	ENSG00000186910	SERPINA11	serpin peptidase inhibitor, clade A (alpha-1 antiproteinase, antitrypsin), member 11 [Source:HGNC Symbol;Acc:19193]	14	94908801	94919127	TRUE	9142.89	9753.1	4929.16	717.101	84394.6	0.994444	.	.	.	SERPINA11	Serpin family A member 11	0.00023	Mass spectrometry	Q86U17	SERPINA11	serpin family A member 11	Extracellular Space	other		129	11	7.46386	3.54461	Q86U17	316	4444.51	1695.91
PROT008058_NP2	P19652	A1AG2_HUMAN	9	9:117083803:C:A	117083803	A	1256	-0.645	-7.572	7.081e-14	1	P19652	ENSG00000228278	ORM2	orosomucoid 2 [Source:HGNC Symbol;Acc:8499]	9	117092149	117095532	TRUE	136361	147878	68355.6	25640.6	741714	0.996825	NP5	0.995238	0.726084	ORM2	Orosomucoid 2	0.02071	Mean (MS and Immuno)	P19652	ORM2	orosomucoid 2	Extracellular Space	other		130	18	9.89436	9.51692	P19652	325	287908	118460
PROT026218_NP5	P98066	TSG6_HUMAN	2	2:152142088:T:C	152142088	T	1256	0.3102	7.543	8.793e-14	1	P98066	ENSG00000123610	TNFAIP6	tumor necrosis factor, alpha-induced protein 6 [Source:HGNC Symbol;Acc:11898]	2	152214106	152236560	TRUE	27468.5	29219.7	10645.8	5725.23	106542	0.996825	.	.	.	TNFAIP6	TNF alpha induced protein 6	1e-07	Mass spectrometry	P98066	TNFAIP6	TNF alpha induced protein 6	Extracellular Space	other		131	15	9.50993	0	not detected	0	0	0
PROT006333_NP2	A1L4H1	SRCRL_HUMAN	19	19:55999142:C:G	55999142	G	1255	0.3035	7.504	1.172e-13	1	A1L4H1	ENSG00000179954	SSC5D	scavenger receptor cysteine rich domain containing (5 domains) [Source:HGNC Symbol;Acc:26641]	19	55999771	56030465	TRUE	9737.37	10321.7	4561.9	1164.02	31331	0.996032	.	.	.	SSC5D	Scavenger receptor cysteine rich family member with 5 domains	8.8e-05	Mass spectrometry	A1L4H1	SSC5D	scavenger receptor cysteine rich family member with 5 domains	Plasma Membrane	transmembrane receptor		132	25	11.5417	10.1662	A1L4H1	325	11186	5039.64
PROT023052_NP5	A0A087WUI4;A0A087X1U0;A0A140VJT7;J3QTS8;Q15661;Q15661-2	A0A087WUI4_HUMAN;A0A087X1U0_HUMAN;A0A140VJT7_HUMAN;J3QTS8_HUMAN;Q15661-2_HUMAN;TRYB1_HUMAN	3	3:186391274:G:A	186391274	A	1042	-0.3267	-7.497	1.397e-13	1	Q15661	ENSG00000172236	TPSAB1	tryptase alpha/beta 1 [Source:HGNC Symbol;Acc:12019]	16	1290697	1292555	FALSE	715945	724514	235326	30748.6	1687530	0.826984	.	.	.	.	.	.	.	Q15661	TPSAB1/TPSB2	tryptase alpha/beta 1	Extracellular Space	peptidase		133	1	0.827641	0.723077	A0A087WUI4;A0A087X1U0;A0A140VJT7;J3QTS8;Q15661;Q15661-2	235	1067196	638006
PROT015209_NP3	Q16627	CCL14_HUMAN	17	17:34312337:T:C	34312337	C	1255	-0.6169	-7.434	1.95e-13	1	Q16627	CCL14	CCL14	chemokine (C-C motif) ligand 14 [Source:HGNC Symbol;Acc:10612]	17	34310327	34329100	TRUE	335608	381383	197349	57322.4	1724690	0.996032	NP5	0.999206	0.718547	CCL14	C-C motif chemokine ligand 14	2.11e-05	Mean (MS and Immuno)	Q16627	CCL14	C-C motif chemokine ligand 14	Extracellular Space	cytokine		134	6	4.57665	4.21539	Q16627	325	267850	103332
PROT011180_NP2	Q9UHF0-2	Q9UHF0-2_HUMAN	12	12:57216590:C:T	57216590	T	1249	0.4907	7.418	2.186e-13	1	Q9UHF0	ENSG00000166863	TAC3	tachykinin 3 [Source:HGNC Symbol;Acc:11521]	12	57403784	57422667	TRUE	6534.59	7414.86	4355.69	1327.13	68506.3	0.99127	.	.	.	TAC3	Tachykinin precursor 3	1.3e-07	Mass spectrometry	Q9UHF0-2	TAC3	tachykinin precursor 3	Extracellular Space	other	neurokinin-3 receptor antagonist, fezolinetant	135	5	3.37728	3.50461	Q9UHF0;Q9UHF0-2	321	8213.47	3599.59
PROT007289_NP2	O94769	ECM2_HUMAN	9	9:95281459:A:G	95281459	G	1256	-0.2868	-7.345	3.697e-13	1	O94769	ENSG00000106823	ECM2	extracellular matrix protein 2, female organ and adipocyte specific [Source:HGNC Symbol;Acc:3154]	9	95256365	95298937	TRUE	80233.8	83054.7	26907.7	11670.1	216622	0.996825	NP1	0.997619	0.648504	ECM2	Extracellular matrix protein 2	1e-05	Mass spectrometry	O94769	ECM2	extracellular matrix protein 2	Extracellular Space	other		136	33	21.5504	20.1015	O94769	325	153109	58277.9
PROT015062_NP3	Q14624	ITIH4_HUMAN	3	3:186459927:T:C	186459927	C	1255	0.2791	7.333	4.026e-13	1	Q14624	ENSG00000055955	ITIH4	inter-alpha-trypsin inhibitor heavy chain family, member 4 [Source:HGNC Symbol;Acc:6169]	3	52846991	52865495	FALSE	1062650	1.22553e+06	783609	144378	8757740	0.996032	NP2	0.996825	0.387981	ITIH4	Inter-alpha-trypsin inhibitor heavy chain 4	0.0290016	Mean (MS and Immuno)	Q14624	ITIH4	inter-alpha-trypsin inhibitor heavy chain 4	Extracellular Space	other		137	54	34.8824	38.0554	Q14624	325	1188235	368715
PROT027702_NP5	Q96KP4	CNDP2_HUMAN	18	18:72176083:T:C	72176083	C	1257	-0.3341	-7.31	4.733e-13	1	Q96KP4	ENSG00000133313	CNDP2	CNDP dipeptidase 2 (metallopeptidase M20 family) [Source:HGNC Symbol;Acc:24437]	18	72163051	72188366	TRUE	23247.6	27409	17713.2	3783.45	266247	0.997619	NP3	0.996032	0.818931	CNDP2	Carnosine dipeptidase 2	2.6e-06	Mass spectrometry	Q96KP4	CNDP2	carnosine dipeptidase 2	Cytoplasm	peptidase		138	32	18.5457	2.49846	Q96KP4	195	3445.91	1869.2
PROT011531_NP3	A0A075B6S2	KVD29_HUMAN	2	2:95365118:G:C	95365118	C	1164	0.5638	7.307	5.057e-13	1	A0A075B6S2	ENSG00000243264	IGKV2D-29	immunoglobulin kappa variable 2D-29 [Source:HGNC Symbol;Acc:5800]	2	89986322	89987079	FALSE	13927.2	25215	39177.9	519.983	700591	0.92381	.	.	.	IGKV2D-29	Immunoglobulin kappa variable 2D-29	0.0015	Mass spectrometry	A0A075B6S2	IGKV2D-29	immunoglobulin kappa variable 2D-29	Other	other		139	6	2.88959	2.67077	A0A075B6S2	289	24215.7	35514.8
PROT009944_NP2	Q8IUX7	AEBP1_HUMAN	7	7:44157978:A:G	44157978	G	1255	-0.28	-7.301	5.063e-13	1	Q8IUX7	ENSG00000106624	AEBP1	AE binding protein 1 [Source:HGNC Symbol;Acc:303]	7	44143960	44154161	TRUE	36859.9	42896.2	31233.4	11965.8	649605	0.996032	.	.	.	AEBP1	AE binding protein 1	2.7e-06	Mass spectrometry	Q8IUX7	AEBP1	AE binding protein 1	Nucleus	peptidase		140	37	20.687	15.7354	Q8IUX7	325	36594.7	14454.1
PROT006890_NP2	O00187	MASP2_HUMAN	1	1:11104845:T:C	11104845	T	1257	-0.3771	-7.283	5.744e-13	1	O00187	ENSG00000009724	MASP2	mannan-binding lectin serine peptidase 2 [Source:HGNC Symbol;Acc:6902]	1	11086580	11107290	TRUE	2884700	2.88263e+06	823174	92601	6150620	0.997619	NP3	0.997619	0.69045	MASP2	MBL associated serine protease 2	0.00058	Mean (MS and Immuno)	O00187	MASP2	MBL associated serine protease 2	Extracellular Space	peptidase		141	47	32.9913	10.2215	O00187	325	182592	72414.5
PROT024197_NP5	O00602	FCN1_HUMAN	9	9:137843955:T:C	137843955	C	1257	0.3127	7.268	6.383e-13	1	O00602	ENSG00000085265	FCN1	ficolin (collagen/fibrinogen domain containing) 1 [Source:HGNC Symbol;Acc:3623]	9	137801431	137809809	TRUE	559298	629951	377172	20441.6	4087330	0.997619	.	.	.	FCN1	Ficolin 1	0.000568	Mean (MS and Immuno)	O00602	FCN1	ficolin 1	Extracellular Space	other		142	18	13.8936	9.44	O00602	324	83578.4	51353
PROT020292_NP4	P59665	DEF1_HUMAN	17	17:26694861:G:A	26694861	G	1259	-0.2822	-7.216	9.208e-13	1	P59665	ENSG00000206047	DEFA1	defensin, alpha 1 [Source:HGNC Symbol;Acc:2761]	8	6835171	6837602	FALSE	853153	968523	539998	51044.7	4197330	0.999206	NP3	0.997619	0.718627	.	.	.	.	.	.	.	.	.	.	143	4	2.3614	2.08923	not detected	0	0	0
PROT001694_NP1	P00748	FA12_HUMAN	5	5:176839890:T:G	176839890	T	1256	-0.3078	-7.205	1.001e-12	1	P00748	ENSG00000131187	F12	coagulation factor XII (Hageman factor) [Source:HGNC Symbol;Acc:3530]	5	176829141	176836577	TRUE	7466060	7.72012e+06	2.95798e+06	65113	27185400	0.996825	NP5	0.996032	0.642131	F12	Coagulation factor XII	0.0035005	Mean (MS and Immuno)	P00748	F12	coagulation factor XII	Extracellular Space	peptidase		144	57	39.7562	34.2431	P00748	325	8093531	2843814
PROT019340_NP4	P11150	LIPC_HUMAN	15	15:58723426:A:G	58723426	G	1257	-0.3112	-7.193	1.089e-12	1	P11150	ENSG00000166035	LIPC	lipase, hepatic [Source:HGNC Symbol;Acc:6619]	15	58702768	58861151	TRUE	13502.6	19355.8	28042.3	1817.89	384940	0.997619	.	.	.	LIPC	Lipase C, hepatic type	5.5e-06	Mass spectrometry	P11150	LIPC	lipase C, hepatic type	Extracellular Space	enzyme		145	15	7.1803	6.53231	P11150	325	15414.8	7116.02
PROT008939_NP2	P80303;P80303-2	NUCB2_HUMAN;P80303-2_HUMAN	11	11:17285807:A:G	17285807	A	1255	0.2781	7.18	1.192e-12	1	P80303	ENSG00000070081	NUCB2	nucleobindin 2 [Source:HGNC Symbol;Acc:8044]	11	17229700	17371521	TRUE	12336.7	13297.1	5318.94	2729.39	46664.9	0.996032	.	.	.	NUCB2	Nucleobindin 2	9.45e-07	Mean (MS and Immuno)	P80303	NUCB2	nucleobindin 2	Nucleus	other		146	22	8.82367	5.74154	P80303;P80303-2	325	11355.3	3105.47
PROT012194_NP3	B7ZKJ8	B7ZKJ8_HUMAN	3	3:186459227:A:G	186459227	G	1254	0.2724	7.164	1.336e-12	1	B7ZKJ8	ENSG00000055955	ITIH4	inter-alpha-trypsin inhibitor heavy chain family, member 4 [Source:HGNC Symbol;Acc:6169]	3	52846991	52865495	FALSE	69601.9	85393.1	67802.4	4032.51	739547	0.995238	.	.	.	ITIH4	Inter-alpha-trypsin inhibitor heavy chain 4	0.0290016	Mean (MS and Immuno)	B7ZKJ8	ITIH4	inter-alpha-trypsin inhibitor heavy chain 4	Extracellular Space	other		147	55	34.1096	37.1292	B7ZKJ8	325	96051.8	35661.2
PROT027463_NP5	Q8WWA0	ITLN1_HUMAN	1	1:160850936:T:C	160850936	T	1257	-0.299	-7.158	1.393e-12	1	Q8WWA0	ENSG00000179914	ITLN1	intelectin 1 (galactofuranose binding) [Source:HGNC Symbol;Acc:18259]	1	160846329	160854960	TRUE	690544	737879	334709	2427.6	2901360	0.997619	NP3	0.996825	0.848815	ITLN1	Intelectin 1	0.0001482	Mean (MS and Immuno)	Q8WWA0	ITLN1	intelectin 1	Plasma Membrane	other		148	20	15.2979	3.34154	Q8WWA0	316	9654.71	9332.2
PROT017522_NP4	A0A2R8YDF1;P17213	A0A2R8YDF1_HUMAN;BPI_HUMAN	20	20:36944749:C:A	36944749	A	1253	-0.6123	-7.153	1.444e-12	1	P17213	ENSG00000101425	BPI	bactericidal/permeability-increasing protein [Source:HGNC Symbol;Acc:1095]	20	36888551	36965907	TRUE	20357.2	31370.4	61610.9	1669.6	1461490	0.994444	.	.	.	BPI	Bactericidal permeability increasing protein	3.689e-06	Mean (MS and Immuno)	P17213	BPI	bactericidal permeability increasing protein	Plasma Membrane	transporter		149	20	6.78793	3.57538	A0A2R8YDF1;P17213	310	18378.3	44341.9
PROT020902_NP4	Q15485	FCN2_HUMAN	9	9:137777504:G:A	137777504	A	1256	-0.4453	-7.128	1.709e-12	1	Q15485	ENSG00000160339	FCN2	ficolin (collagen/fibrinogen domain containing lectin) 2 [Source:HGNC Symbol;Acc:3624]	9	137772654	137779924	TRUE	82994.2	95638.6	70730.8	6116.92	842572	0.996825	.	.	.	FCN2	Ficolin 2	0.00475	Mean (MS and Immuno)	Q15485	FCN2	ficolin 2	Extracellular Space	other		150	11	6.14535	3.05231	Q15485	325	12939.5	4265.66
PROT006964_NP2	O14737	PDCD5_HUMAN	19	19:33083746:A:T	33083746	T	1131	0.3273	7.13	1.791e-12	1	O14737	ENSG00000105185	PDCD5	programmed cell death 5 [Source:HGNC Symbol;Acc:8764]	19	33071974	33078358	TRUE	3668.87	4004.7	2093.02	422.115	41287.4	0.897619	.	.	.	PDCD5	Programmed cell death 5	4.7e-08	Mass spectrometry	O14737	PDCD5	programmed cell death 5	Nucleus	other		151	7	2.32168	0.427692	O14737	139	3945.25	1752.92
PROT009585_NP2	Q5SZK8	FREM2_HUMAN	13	13:39275451:G:A	39275451	A	1083	0.3417	7.119	1.975e-12	1	Q5SZK8	ENSG00000150893	FREM2	FRAS1 related extracellular matrix protein 2 [Source:HGNC Symbol;Acc:25396]	13	39261266	39460074	TRUE	3545.54	4692.57	3986.24	187.838	36372.4	0.859524	.	.	.	FREM2	FRAS1 related extracellular matrix 2	1.5e-06	Mass spectrometry	Q5SZK8	FREM2	FRAS1 related extracellular matrix 2	Extracellular Space	other		152	51	9.58539	3.35385	Q5SZK8	219	19231.2	11424.3
PROT010846_NP2	Q9H8L6	MMRN2_HUMAN	10	10:88696622:C:G	88696622	G	1250	-0.4925	-7.087	2.287e-12	1	Q9H8L6	ENSG00000173269	MMRN2	multimerin 2 [Source:HGNC Symbol;Acc:19888]	10	88695297	88729238	TRUE	14827.2	15473.5	5943.61	1643.24	93990.7	0.992063	NP1	0.980159	0.310519	MMRN2	Multimerin 2	8.4e-05	Mass spectrometry	Q9H8L6	MMRN2	multimerin 2	Extracellular Space	other		153	8	3.60127	3.06461	Q9H8L6	325	16751.4	6151.82
PROT010733_NP2	Q9GZM7;Q9GZM7-3	Q9GZM7-3_HUMAN;TINAL_HUMAN	3	3:186445052:T:G	186445052	G	1247	0.4484	7.063	2.697e-12	1	Q9GZM7	ENSG00000142910	TINAGL1	tubulointerstitial nephritis antigen-like 1 [Source:HGNC Symbol;Acc:19168]	1	32042116	32053288	FALSE	6755.93	7622.34	4823.11	929.066	69571.9	0.989683	.	.	.	TINAGL1	Tubulointerstitial nephritis antigen like 1	3.7e-07	Mass spectrometry	Q9GZM7	TINAGL1	tubulointerstitial nephritis antigen like 1	Extracellular Space	transporter		154	8	4.29547	3.41846	Q9GZM7;Q9GZM7-3	323	10403.2	6594.05
PROT008749_NP2	P55291	CAD15_HUMAN	16	16:89199108:G:A	89199108	A	1253	0.4002	7.056	2.833e-12	1	P55291	ENSG00000129910	CDH15	cadherin 15, type 1, M-cadherin (myotubule) [Source:HGNC Symbol;Acc:1754]	16	89238175	89261900	TRUE	17605.9	20013	15404.2	2055.18	170790	0.994444	.	.	.	CDH15	Cadherin 15	8.7e-07	Mass spectrometry	P55291	CDH15	cadherin 15	Plasma Membrane	other		155	21	7.34869	5.98154	P55291	325	35562.7	39914.6
PROT012995_NP3	O75636	FCN3_HUMAN	1	1:27709858:G:T	27709858	T	1252	-0.459	-7.002	4.109e-12	1	O75636	ENSG00000142748	FCN3	ficolin (collagen/fibrinogen domain containing) 3 [Source:HGNC Symbol;Acc:3625]	1	27695603	27701315	TRUE	196325	411896	558789	935.317	4281380	0.993651	NP4	0.995238	0.788788	FCN3	Ficolin 3	0.0185	Mean (MS and Immuno)	O75636	FCN3	ficolin 3	Extracellular Space	other		156	17	10.7673	2.01539	O75636	307	3572.62	1601
PROT025731_NP5	P42785	PCP_HUMAN	11	11:82623337:T:C	82623337	C	1191	0.383	6.996	4.401e-12	1	P42785	ENSG00000137509	PRCP	prolylcarboxypeptidase (angiotensinase C) [Source:HGNC Symbol;Acc:9344]	11	82534544	82681626	TRUE	4447.58	4855.27	2189.35	1035.19	21161.9	0.945238	.	.	.	PRCP	Prolylcarboxypeptidase	4.2e-05	Mass spectrometry	P42785	PRCP	prolylcarboxypeptidase	Cytoplasm	peptidase		157	8	3.07069	2.40308	P42785	293	6942.71	2752.09
PROT018989_NP4	P01602	KV105_HUMAN	2	2:89481695:C:G	89481695	G	1258	-0.5472	-6.989	4.469e-12	1	P01602	ENSG00000243466	IGKV1-5	immunoglobulin kappa variable 1-5 [Source:HGNC Symbol;Acc:5741]	2	89246819	89247475	TRUE	243532	382125	501513	6175.71	8179340	0.998413	NP5	0.994444	0.591034	IGKV1-5	Immunoglobulin kappa variable 1-5	0.0084	Mass spectrometry	P01602	IGKV1-5	immunoglobulin kappa variable 1-5	Extracellular Space	other		158	3	2.12709	1.88308	P01602	322	218024	215020
PROT027376_NP5	Q8NI99	ANGL6_HUMAN	2	2:3640142:C:T	3640142	C	1257	0.3426	6.945	6.052e-12	1	Q8NI99	ENSG00000130812	ANGPTL6	angiopoietin-like 6 [Source:HGNC Symbol;Acc:23140]	19	10203014	10213472	FALSE	306328	325483	126656	2611.23	1161320	0.997619	NP3	0.996825	0.689396	ANGPTL6	Angiopoietin like 6	1.1725e-05	Mean (MS and Immuno)	Q8NI99	ANGPTL6	angiopoietin like 6	Extracellular Space	other		159	36	27.1716	27.0923	Q8NI99	325	289514	87176.6
PROT009261_NP2	Q14112	NID2_HUMAN	14	14:52490104:C:T	52490104	T	1255	-0.2718	-6.907	7.841e-12	1	Q14112	ENSG00000087303	NID2	nidogen 2 (osteonidogen) [Source:HGNC Symbol;Acc:13389]	14	52471521	52535712	TRUE	47173.6	53399	25412.4	8083.55	320450	0.996032	.	.	.	NID2	Nidogen 2	6.3e-06	Mass spectrometry	Q14112	NID2	nidogen 2	Extracellular Space	other		160	43	25.467	8.82461	Q14112	325	8132.48	2919.19
PROT010176_NP2	Q8WTU2	SRB4D_HUMAN	7	7:76044757:G:T	76044757	T	1140	0.5281	6.881	9.799e-12	1	Q8WTU2	ENSG00000146700	SRCRB4D	scavenger receptor cysteine rich domain containing, group B (4 domains) [Source:HGNC Symbol;Acc:14461]	7	76018651	76039012	TRUE	9943.67	18124.3	29690.9	644.771	622031	0.904762	.	.	.	.	.	.	.	Q8WTU2	SSC4D	scavenger receptor cysteine rich family member with 4 domains	Plasma Membrane	transmembrane receptor		161	11	4.98809	7.12	Q8WTU2	318	33183.1	38745
PROT005516_NP1	Q9UM07	PADI4_HUMAN	1	1:17650247:A:G	17650247	G	1162	0.2963	6.826	1.406e-11	1	Q9UM07	ENSG00000159339	PADI4	peptidyl arginine deiminase, type IV [Source:HGNC Symbol;Acc:18368]	1	17634690	17690499	TRUE	3772.82	5446.76	10987.7	308.672	281156	0.922222	.	.	.	PADI4	Peptidyl arginine deiminase 4	2.9e-08	Mass spectrometry	Q9UM07	PADI4	peptidyl arginine deiminase 4	Cytoplasm	enzyme		162	21	4.79349	1.83692	Q9UM07	192	4581.05	6267.44
PROT007830_NP2	P11047	LAMC1_HUMAN	1	1:236211491:C:T	236211491	T	1255	-0.263	-6.782	1.82e-11	1	P11047	ENSG00000135862	LAMC1	laminin, gamma 1 (formerly LAMB2) [Source:HGNC Symbol;Acc:6492]	1	182992595	183114727	FALSE	40396.1	45136.7	19472	4389.44	164817	0.996032	.	.	.	LAMC1	Laminin subunit gamma 1	0.0001	Mass spectrometry	P11047	LAMC1	laminin subunit gamma 1	Extracellular Space	other		163	50	33.784	9.48923	P11047	325	10830.2	4294.22
PROT019389_NP4	P12724	ECP_HUMAN	14	14:21426161:G:A	21426161	A	1257	-0.3106	-6.764	2.051e-11	1	P12724	ENSG00000169397	RNASE3	ribonuclease, RNase A family, 3 [Source:HGNC Symbol;Acc:10046]	14	21359558	21360507	TRUE	23425.6	29933.3	33416.3	3704.93	596467	0.997619	.	.	.	RNASE3	Ribonuclease A family member 3	4.2e-06	Immunoassay	P12724	RNASE3	ribonuclease A family member 3	Extracellular Space	enzyme		164	8	5.43924	3.76308	P12724	324	26586.6	33178.9
PROT020259_NP4	P55774	CCL18_HUMAN	17	17:34389361:G:A	34389361	G	1259	0.314	6.75	2.256e-11	1	P55774	CCL18	CCL18	chemokine (C-C motif) ligand 18 (pulmonary and activation-regulated) [Source:HGNC Symbol;Acc:10616]	17	34391640	34399392	TRUE	769714	856799	487596	82401.8	3400910	0.999206	NP5	0.996032	0.84579	CCL18	C-C motif chemokine ligand 18	3.07e-05	Mean (MS and Immuno)	P55774	CCL18	C-C motif chemokine ligand 18	Extracellular Space	cytokine		165	7	6.38682	5.92615	P55774	325	469046	262154
PROT013216_NP3	P01042-3	P01042-3_HUMAN	3	3:186449122:A:G	186449122	G	1254	0.4274	6.75	2.257e-11	1	P01042	ENSG00000113889	KNG1	kininogen 1 [Source:HGNC Symbol;Acc:6383]	3	186435065	186461743	TRUE	118505	129658	61408.9	3418.37	450515	0.995238	NP4	0.994444	0.621637	KNG1	Kininogen 1	0.0685	Mean (MS and Immuno)	P01042	KNG1	kininogen 1	Extracellular Space	other		166	53	38.4027	35	P01042-3	325	50411.9	18764
PROT015153_NP3	Q15582	BGH3_HUMAN	5	5:135401678:A:G	135401678	G	1255	0.2811	6.709	2.955e-11	1	Q15582	ENSG00000120708	TGFBI	transforming growth factor, beta-induced, 68kDa [Source:HGNC Symbol;Acc:11771]	5	135364584	135399507	TRUE	678378	691510	296451	98934.6	1637490	0.996032	NP2	0.996825	0.445252	TGFBI	Transforming growth factor beta induced	0.0016	Mass spectrometry	Q15582	TGFBI	transforming growth factor beta induced	Extracellular Space	other		167	44	34.9738	34.52	Q15582	325	567076	181569
PROT013316_NP3	P03950	ANGI_HUMAN	14	14:21143334:A:G	21143334	G	1255	0.3526	6.69	3.364e-11	1	P03950	ENSG00000214274	ANG	angiogenin, ribonuclease, RNase A family, 5 [Source:HGNC Symbol;Acc:483]	14	21152336	21167130	TRUE	1326340	1.42281e+06	612176	246498	5221680	0.996032	NP5	0.999206	0.663504	ANG	Angiogenin	0.00036	Mean (MS and Immuno)	P03950	ANG	angiogenin	Extracellular Space	enzyme		168	17	13.4488	13.8738	P03950	325	1113050	336982
PROT022384_NP4	Q9HBH0	RHOF_HUMAN	12	12:122216910:A:G	122216910	G	1131	-0.416	-6.684	3.643e-11	1	Q9HBH0	ENSG00000139725	RHOF	ras homolog family member F (in filopodia) [Source:HGNC Symbol;Acc:15703]	12	122215664	122241309	TRUE	5996.07	7253.95	5120.26	805.846	44358.7	0.897619	.	.	.	.	.	.	.	Q9HBH0	RHOF	ras homolog family member F, filopodia associated	Cytoplasm	enzyme		169	9	3.39952	2.06154	Q9HBH0	204	7626.11	6790.89
PROT004299_NP1	Q8N7A1	KLDC1_HUMAN	20	20:31694060:C:T	31694060	C	1193	0.2632	6.673	3.837e-11	1	Q8N7A1	ENSG00000197776	KLHDC1	kelch domain containing 1 [Source:HGNC Symbol;Acc:19836]	14	50159823	50219870	FALSE	12172.4	16934.1	17413.5	1248.16	221970	0.946825	.	.	.	.	.	.	.	Q8N7A1	KLHDC1	kelch domain containing 1	Cytoplasm	other		170	2	0.953932	0.843077	Q8N7A1	274	17198.5	11189.7
PROT014740_NP3	Q01082	SPTB2_HUMAN	2	2:54834380:G:A	54834380	A	1238	-0.3055	-6.651	4.352e-11	1	Q01082	ENSG00000115306	SPTBN1	spectrin, beta, non-erythrocytic 1 [Source:HGNC Symbol;Acc:11275]	2	54683422	54896812	TRUE	8171.45	11593.5	9603.45	1389.84	90586.1	0.98254	.	.	.	SPTBN1	Spectrin beta, non-erythrocytic 1	1.5e-06	Mass spectrometry	Q01082	SPTBN1	spectrin beta, non-erythrocytic 1	Plasma Membrane	other		171	98	10.4186	4.01539	Q01082	261	3054.35	1655.56
PROT002118_NP1	P12110-2	P12110-2_HUMAN	3	3:186393182:T:C	186393182	T	1256	0.2629	6.643	4.57e-11	1	P12110	ENSG00000142173	COL6A2	collagen, type VI, alpha 2 [Source:HGNC Symbol;Acc:2212]	21	47518011	47552763	FALSE	25582.2	30400.7	24023.3	2835.83	311968	0.996825	NP2	0.998413	0.632009	COL6A2	Collagen type VI alpha 2 chain	8.2e-06	Mass spectrometry	P12110-2	COL6A2	collagen type VI alpha 2 chain	Extracellular Space	other	collagenase	172	26	13.9476	3.21231	P12110-2	302	6799.08	4024.72
PROT004676_NP1	Q96JK4	HIPL1_HUMAN	14	14:100111125:G:A	100111125	G	1104	0.3205	6.609	6.027e-11	1	Q96JK4	ENSG00000182218	HHIPL1	HHIP-like 1 [Source:HGNC Symbol;Acc:19710]	14	100111447	100146906	TRUE	3891.07	4167.66	2876.87	258.62	71234.2	0.87619	.	.	.	HHIPL1	HHIP like 1	1.2e-07	Mass spectrometry	Q96JK4	HHIPL1	HHIP like 1	Other	other		173	9	2.90707	0	not detected	0	0	0
PROT016135_NP3	Q96F85	CNRP1_HUMAN	2	2:68579972:G:A	68579972	A	1235	-0.3513	-6.588	6.59e-11	1	Q96F85	ENSG00000119865	CNRIP1	cannabinoid receptor interacting protein 1 [Source:HGNC Symbol;Acc:24546]	2	68511303	68547183	TRUE	12244.9	13558.5	9226.11	243.396	133902	0.980159	.	.	.	CNRIP1	Cannabinoid receptor interacting protein 1	5.4e-08	Mass spectrometry	Q96F85	CNRIP1	cannabinoid receptor interacting protein 1	Extracellular Space	other		174	8	3.62828	0.335385	Q96F85	82	6597.19	3976.45
PROT016458_NP3	Q9BZ29	DOCK9_HUMAN	3	3:186459927:T:C	186459927	C	1174	0.2607	6.587	6.763e-11	1	Q9BZ29	ENSG00000088387	DOCK9	dedicator of cytokinesis 9 [Source:HGNC Symbol;Acc:14132]	13	99445741	99738879	FALSE	26268.2	26980.6	13130.5	1451.54	83299.5	0.931746	.	.	.	.	.	.	.	Q9BZ29	DOCK9	dedicator of cytokinesis 9	Cytoplasm	other		175	5	1.18268	0	not detected	0	0	0
PROT020043_NP4	P48509	CD151_HUMAN	11	11:837772:C:T	837772	T	1121	-0.3229	-6.59	6.766e-11	1	P48509	ENSG00000177697	CD151	CD151 molecule (Raph blood group) [Source:HGNC Symbol;Acc:1630]	11	832843	839831	TRUE	14967.2	17033	9859.43	2535.41	85337.1	0.889683	.	.	.	.	.	.	.	P48509	CD151	CD151 molecule (Raph blood group)	Plasma Membrane	other		176	6	1.33757	0.353846	E9PMR4;P48509	77	7308.06	6575.59
PROT026624_NP5	Q15166	PON3_HUMAN	7	7:94953895:G:A	94953895	A	1257	-0.2538	-6.577	7.036e-11	1	Q15166	ENSG00000105852	PON3	paraoxonase 3 [Source:HGNC Symbol;Acc:9206]	7	94989256	95025680	TRUE	4269910	4.14374e+06	1.67973e+06	79932.8	10038100	0.997619	NP4	0.996825	0.464608	PON3	Paraoxonase 3	0.00109	Mean (MS and Immuno)	Q15166	PON3	paraoxonase 3	Extracellular Space	enzyme		177	26	18.1358	14.7661	Q15166	325	718120	403408
PROT008992_NP2	Q01469	FABP5_HUMAN	9	9:136149500:T:C	136149500	C	1148	0.2876	6.573	7.47e-11	1	Q01469	ENSG00000164687	FABP5	fatty acid binding protein 5 (psoriasis-associated) [Source:HGNC Symbol;Acc:3560]	8	82192598	82197012	FALSE	4029.66	5821.27	21753.3	451.099	636898	0.911111	.	.	.	FABP5	Fatty acid binding protein 5	1.4e-05	Mass spectrometry	Q01469	FABP5	fatty acid binding protein 5	Cytoplasm	transporter		178	10	1.68388	1.88	Q01469	319	8373.67	3459.37
PROT011782_NP3	A0A2U3TZE7;O43405	A0A2U3TZE7_HUMAN;COCH_HUMAN	14	14:31343171:T:G	31343171	G	1251	0.2995	6.516	1.042e-10	1	O43405	ENSG00000100473	COCH	cochlin [Source:HGNC Symbol;Acc:2180]	14	31343720	31364271	TRUE	6941.33	7739.91	3690.8	1867	37400	0.992857	.	.	.	COCH	Cochlin	1.6e-07	Mass spectrometry	O43405	COCH	cochlin	Extracellular Space	other		179	16	8.37967	6.30462	A0A2U3TZE7;O43405	324	5231.87	3245.33
PROT003418_NP1	Q13177	PAK2_HUMAN	3	3:186394038:G:C	186394038	C	1242	-0.3241	-6.512	1.077e-10	1	Q13177	ENSG00000180370	PAK2	p21 protein (Cdc42/Rac)-activated kinase 2 [Source:HGNC Symbol;Acc:8591]	3	196466728	196559518	FALSE	5193.06	5898.62	2992.36	1088.31	23085.2	0.985714	.	.	.	PAK2	P21 (RAC1) activated kinase 2	1.7e-06	Mass spectrometry	Q13177	PAK2	p21 (RAC1) activated kinase 2	Cytoplasm	kinase	FRAX-597, FRAX486, FRAX355, FRAX120, FRAX-1036	180	20	7.50357	2.47385	Q13177	299	24841	12161.8
PROT002914_NP1	P52209	6PGD_HUMAN	1	1:10315413:G:A	10315413	A	1230	0.512	6.512	1.078e-10	1	P52209	ENSG00000142657	PGD	phosphogluconate dehydrogenase [Source:HGNC Symbol;Acc:8891]	1	10458649	10480201	TRUE	6193.77	13528.1	22562.6	297.35	217303	0.97619	.	.	.	PGD	Phosphogluconate dehydrogenase	4.1e-05	Mass spectrometry	P52209	PGD	phosphogluconate dehydrogenase	Cytoplasm	enzyme		181	20	7.02939	2.44615	P52209	193	6704.34	5268.47
PROT016683_NP3	Q9NQ38-3	Q9NQ38-3_HUMAN	5	5:147505116:G:A	147505116	G	1255	-0.2484	-6.501	1.15e-10	1	Q9NQ38	ENSG00000133710	SPINK5	serine peptidase inhibitor, Kazal type 5 [Source:HGNC Symbol;Acc:15464]	5	147405246	147516852	TRUE	127944	138471	63836	20717.4	472717	0.996032	.	.	.	SPINK5	Serine peptidase inhibitor Kazal type 5	4.3e-05	Mass spectrometry	Q9NQ38	SPINK5	serine peptidase inhibitor Kazal type 5	Extracellular Space	other		182	43	27.2295	19.2492	Q9NQ38-3	325	76892.3	32929.4
PROT023228_NP5	A0A1B0GVX4	A0A1B0GVX4_HUMAN	3	3:186391274:G:A	186391274	A	1210	-0.2643	-6.502	1.158e-10	1	A0A1B0GVX4	ENSG00000236383	LINC00854	long intergenic non-protein coding RNA 854 [Source:HGNC Symbol;Acc:43658]	17	41368960	41383338	FALSE	15003.6	14900.2	3621.32	3163.37	34527.3	0.960317	.	.	.	.	.	.	.	A0A1B0GVX4	CCDC200	coiled-coil domain containing 200	Other	other		183	1	0.96108	0	not detected	0	0	0
PROT001154_NP1	O00391	QSOX1_HUMAN	1	1:180163390:A:G	180163390	G	1256	0.4405	6.496	1.186e-10	1	O00391	ENSG00000116260	QSOX1	quiescin Q6 sulfhydryl oxidase 1 [Source:HGNC Symbol;Acc:9756]	1	180123969	180173165	TRUE	815882	853876	365952	106482	3735650	0.996825	NP5	0.996032	0.721842	QSOX1	Quiescin sulfhydryl oxidase 1	0.0026	Mass spectrometry	O00391	QSOX1	quiescin sulfhydryl oxidase 1	Cytoplasm	enzyme		184	51	36.0699	27.5354	O00391	325	347482	167748
PROT024006_NP5	H0Y987	H0Y987_HUMAN	6	6:83903626:G:C	83903626	C	1234	-0.296	-6.442	1.682e-10	1	H0Y987	ENSG00000013375	PGM3	phosphoglucomutase 3 [Source:HGNC Symbol;Acc:8907]	6	83870869	83903655	TRUE	6598.85	7381.47	4037.19	561.866	63528.2	0.979365	.	.	.	PGM3	Phosphoglucomutase 3	2.2e-07	Mass spectrometry	H0Y987	PGM3	phosphoglucomutase 3	Cytoplasm	enzyme		185	15	5.07943	2.13538	not detected	0	0	0
PROT003145_NP1	P63208	SKP1_HUMAN	22	22:32904296:C:T	32904296	T	1243	-0.3175	-6.423	1.894e-10	1	P63208	ENSG00000113558	SKP1	S-phase kinase-associated protein 1 [Source:HGNC Symbol;Acc:10899]	5	133484633	133512729	FALSE	9477.17	13097.3	12209	179.752	182959	0.986508	.	.	.	SKP1	S-phase kinase associated protein 1	8.8e-07	Mass spectrometry	P63208	SKP1	S-phase kinase associated protein 1	Nucleus	transcription regulator		186	14	7.19142	1.44308	P63208	195	6831.27	10179.3
PROT018948_NP4	P00739	HPTR_HUMAN	16	16:72078043:C:T	72078043	T	1259	0.3427	6.408	2.086e-10	1	P00739	ENSG00000261701	HPR	haptoglobin-related protein [Source:HGNC Symbol;Acc:5156]	16	72088522	72111145	TRUE	294928	384625	308954	30777.6	4114790	0.999206	NP5	0.997619	0.502241	HPR	Haptoglobin-related protein	0.052	Mean (MS and Immuno)	P00739	HPR	haptoglobin-related protein	Extracellular Space	peptidase		187	34	24.6116	20.3754	P00739	325	203119	107730
PROT013233_NP3	P01594	KV133_HUMAN	2	2:89508012:G:A	89508012	A	1201	0.4446	6.396	2.286e-10	1	P01594	ENSG00000242076	IGKV1-33	immunoglobulin kappa variable 1-33 [Source:HGNC Symbol;Acc:5737]	2	89567758	89568263	TRUE	31808.9	40747.5	39525.8	3130.81	622267	0.953175	.	.	.	.	.	.	.	P01594	IGKV1-33	immunoglobulin kappa variable 1-33	Other	other		188	3	0.964257	0.550769	P01594	179	24338.5	30207.4
PROT006610_NP2	E9PHZ5	E9PHZ5_HUMAN	8	8:11702313:C:G	11702313	G	1255	0.2721	6.393	2.289e-10	1	E9PHZ5	ENSG00000164733	CTSB	cathepsin B [Source:HGNC Symbol;Acc:2527]	8	11700033	11726957	TRUE	51399.8	56003.1	24352.7	16195.2	242296	0.996032	.	.	.	CTSB	Cathepsin B	0.0001	Mass spectrometry	E9PHZ5	CTSB	cathepsin B	Cytoplasm	peptidase		189	12	7.76569	7.44308	E9PHZ5;P07858	325	64145.9	23913.4
PROT012001_NP3	A0A7P0Z497	A0A7P0Z497_HUMAN	11	11:17351683:C:G	17351683	G	1255	-0.2714	-6.382	2.46e-10	1	A0A7P0Z497	ENSG00000166794	PPIB	peptidylprolyl isomerase B (cyclophilin B) [Source:HGNC Symbol;Acc:9255]	15	64448011	64455404	FALSE	356442	373138	139995	78546.7	1489770	0.996032	NP5	0.996825	0.652515	PPIB	Peptidylprolyl isomerase B	3.3e-05	Mass spectrometry	A0A7P0Z497	PPIB	peptidylprolyl isomerase B	Cytoplasm	enzyme		190	16	11.9071	11.44	A0A7P0Z497;P23284	325	196945	66410.8
PROT011995_NP3	A0A7P0Z431;Q8IXB1	A0A7P0Z431_HUMAN;DJC10_HUMAN	2	2:183658360:A:G	183658360	A	1028	-0.2846	-6.391	2.504e-10	1	Q8IXB1	ENSG00000077232	DNAJC10	DnaJ (Hsp40) homolog, subfamily C, member 10 [Source:HGNC Symbol;Acc:24637]	2	183580999	183659191	TRUE	2089.95	2175.27	693.062	419.583	5097.78	0.815873	.	.	.	.	.	.	.	Q8IXB1	DNAJC10	DnaJ heat shock protein family (Hsp40) member C10	Cytoplasm	enzyme		191	5	1.48848	0.390769	A0A7P0TAQ9;A0A7P0Z431;Q8IXB1;Q8IXB1-2	127	1367.96	457.184
PROT028710_NP5	Q9Y5Y6	ST14_HUMAN	11	11:130046388:G:A	130046388	A	1127	-0.4715	-6.368	2.777e-10	1	Q9Y5Y6	ENSG00000149418	ST14	suppression of tumorigenicity 14 (colon carcinoma) [Source:HGNC Symbol;Acc:11344]	11	130029457	130080271	TRUE	2894.9	3359.82	2331.43	573.522	31622	0.894444	.	.	.	ST14	ST14 transmembrane serine protease matriptase	1.1e-06	Mass spectrometry	Q9Y5Y6	ST14	ST14 transmembrane serine protease matriptase	Plasma Membrane	peptidase		192	10	2.89436	0	not detected	0	0	0
PROT020664_NP4	Q13093	PAFA_HUMAN	5	5:106033716:A:G	106033716	A	1220	0.2598	6.355	2.932e-10	1	Q13093	ENSG00000146070	PLA2G7	phospholipase A2, group VII (platelet-activating factor acetylhydrolase, plasma) [Source:HGNC Symbol;Acc:9040]	6	46671938	46703430	FALSE	4546.62	5916.61	5375.11	465.718	73060.8	0.968254	.	.	.	PLA2G7	Phospholipase A2 group VII	0.0001487	Mean (MS and Immuno)	Q13093	PLA2G7	phospholipase A2 group VII	Extracellular Space	enzyme	darapladib	193	11	4.27482	0.556923	Q13093	111	2430.69	1079.38
PROT019777_NP4	P29622	KAIN_HUMAN	14	14:95033595:A:T	95033595	T	1259	0.297	6.331	3.389e-10	1	P29622	ENSG00000100665	SERPINA4	serpin peptidase inhibitor, clade A (alpha-1 antiproteinase, antitrypsin), member 4 [Source:HGNC Symbol;Acc:8948]	14	95027428	95036250	TRUE	98712.3	101339	44473.8	14635.7	345104	0.999206	NP5	0.996825	0.745472	SERPINA4	Serpin family A member 4	0.0145	Mean (MS and Immuno)	P29622	SERPINA4	serpin family A member 4	Extracellular Space	other		194	27	21.081	17.8092	P29622	325	74859.3	22769.2
PROT006660_NP2	F5H4Z8;P49746	F5H4Z8_HUMAN;TSP3_HUMAN	12	12:125125263:A:G	125125263	G	1256	0.2764	6.328	3.442e-10	1	P49746	ENSG00000169231	THBS3	thrombospondin 3 [Source:HGNC Symbol;Acc:11787]	1	155165379	155178842	FALSE	68505.1	76422.5	38208.3	949.504	658452	0.996825	.	.	.	THBS3	Thrombospondin 3	9.4e-06	Mass spectrometry	P49746	THBS3	thrombospondin 3	Extracellular Space	other		195	32	24.0246	18.3108	F5H4Z8;P49746	325	65227.7	25236.5
PROT007783_NP2	P0C0L4;P0C0L4-2	CO4A_HUMAN;P0C0L4-2_HUMAN	6	6:31840477:C:T	31840477	T	1245	-0.4316	-6.301	4.099e-10	1	P0C0L4	ENSG00000206340	C4A	complement component 4A (Rodgers blood group) [Source:HGNC Symbol;Acc:1323]	HSCHR6_MHC_QBL	31940194	31960852	FALSE	774690	814505	411094	3996.34	2704140	0.988095	NP4	0.985714	0.608813	C4A	Complement C4A (Rodgers blood group)	0.06017	Mean (MS and Immuno)	P0C0L4	C4A/C4B	complement C4A (Rodgers blood group)	Extracellular Space	other	efdamrofusp alfa, IGG (complex)	196	164	91.7172	93.0769	P0C0L4;P0C0L4-2	325	1090147	844192
PROT007693_NP2	P07942	LAMB1_HUMAN	1	1:236210192:T:C	236210192	C	1255	-0.2438	-6.292	4.313e-10	1	P07942	ENSG00000091136	LAMB1	laminin, beta 1 [Source:HGNC Symbol;Acc:6486]	7	107564244	107643700	FALSE	24233.2	24418.3	9098.83	4528.91	81574	0.996032	.	.	.	LAMB1	Laminin subunit beta 1	0.00025	Mass spectrometry	P07942	LAMB1	laminin subunit beta 1	Extracellular Space	other		197	41	27.3574	1.28923	A0A7I2V4J9;P07942	298	5047.7	1765.82
PROT020829_NP4	Q14766	LTBP1_HUMAN	1	1:196820924:T:G	196820924	G	1259	-0.2442	-6.29	4.382e-10	1	Q14766	ENSG00000049323	LTBP1	latent transforming growth factor beta binding protein 1 [Source:HGNC Symbol;Acc:6714]	2	33172039	33624576	FALSE	108670	151858	151365	14488.8	1969390	0.999206	NP2	0.996825	0.81435	LTBP1	Latent transforming growth factor beta binding protein 1	9.6e-05	Mass spectrometry	Q14766	LTBP1	latent transforming growth factor beta binding protein 1	Extracellular Space	other		198	77	42.556	34.4185	Q14766	325	65447.3	34622.2
PROT020939_NP4	Q15907	RB11B_HUMAN	1	1:196820234:C:A	196820234	A	1206	-0.2494	-6.283	4.646e-10	1	Q15907	ENSG00000185236	RAB11B	RAB11B, member RAS oncogene family [Source:HGNC Symbol;Acc:9761]	19	8454865	8469318	FALSE	13440.8	16406.5	12031.2	389.234	110460	0.957143	.	.	.	.	.	.	.	Q15907	RAB11B	RAB11B, member RAS oncogene family	Cytoplasm	enzyme		199	14	5.52899	1.05846	Q15907	156	6892.98	4920.86
PROT024791_NP5	P02649	APOE_HUMAN	19	19:45412079:C:T	45412079	T	1257	0.4696	6.258	5.349e-10	1	P02649	ENSG00000130203	APOE	apolipoprotein E [Source:HGNC Symbol;Acc:613]	19	45409011	45412650	TRUE	5913110	6.15693e+06	2.38787e+06	897040	23861300	0.997619	NP2	0.997619	0.727973	APOE	Apolipoprotein E	0.0405	Mean (MS and Immuno)	P02649	APOE	apolipoprotein E	Extracellular Space	transporter		200	64	36.4059	40.4277	P02649	325	4488914	1374635
PROT013551_NP3	P0DP58	LYNX1_HUMAN	8	8:143861450:T:G	143861450	G	1077	0.2692	6.228	6.781e-10	1	P0DP58	ENSG00000180155	LYNX1	Ly6/neurotoxin 1 [Source:HGNC Symbol;Acc:29604]	8	143845752	143859640	TRUE	8122.68	9419.22	7279.02	288.98	69629.5	0.854762	.	.	.	LYNX1	Ly6/neurotoxin 1	3.1e-07	Mass spectrometry	P0DP58	LYNX1	Ly6/neurotoxin 1	Plasma Membrane	transporter		201	3	1.67832	0	not detected	0	0	0
PROT009464_NP2	Q16706	MA2A1_HUMAN	3	3:101473640:G:A	101473640	A	1248	0.4512	6.184	8.439e-10	1	Q16706	ENSG00000112893	MAN2A1	mannosidase, alpha, class 2A, member 1 [Source:HGNC Symbol;Acc:6824]	5	109025067	109205326	FALSE	4860.09	5110.54	2903.99	338.317	83125.5	0.990476	.	.	.	MAN2A1	Mannosidase alpha class 2A member 1	0.00011	Mass spectrometry	Q16706	MAN2A1	mannosidase alpha class 2A member 1	Cytoplasm	enzyme		202	21	5.69023	3.03385	Q16706	321	6339.65	2892.47
PROT021470_NP4	Q8IWV7	UBR1_HUMAN	19	19:45411941:T:C	45411941	C	1118	-0.3839	-6.128	1.232e-09	1	Q8IWV7	ENSG00000159459	UBR1	ubiquitin protein ligase E3 component n-recognin 1 [Source:HGNC Symbol;Acc:16808]	15	43235095	43398311	FALSE	20404.2	30480.7	33279.1	330.765	328462	0.887302	.	.	.	.	.	.	.	Q8IWV7	UBR1	ubiquitin protein ligase E3 component n-recognin 1	Cytoplasm	enzyme		203	24	1.87847	0.0553846	Q8IWV7	17	15278.1	13646.2
PROT004997_NP1	Q9H074	PAIP1_HUMAN	3	3:186459927:T:C	186459927	C	1164	-0.2451	-6.126	1.235e-09	1	Q9H074	ENSG00000172239	PAIP1	poly(A) binding protein interacting protein 1 [Source:HGNC Symbol;Acc:16945]	5	43526369	43557860	FALSE	2562.43	2783.18	1402.8	456.157	17830.8	0.92381	.	.	.	PAIP1	Poly(A) binding protein interacting protein 1	6e-08	Mass spectrometry	Q9H074	PAIP1	poly(A) binding protein interacting protein 1	Cytoplasm	translation regulator		204	3	1.78713	0.150769	Q9H074;Q9H074-2	41	2418.61	1085.13
PROT009241_NP2	Q13790	APOF_HUMAN	12	12:56726518:G:A	56726518	G	1256	-0.3722	-6.114	1.294e-09	1.0443	Q13790	ENSG00000175336	APOF	apolipoprotein F [Source:HGNC Symbol;Acc:615]	12	56754353	56756607	TRUE	983585	1.00559e+06	375116	33344.7	2544960	0.996825	NP3	0.996825	0.551358	APOF	Apolipoprotein F	0.0101	Mean (MS and Immuno)	Q13790	APOF	apolipoprotein F	Extracellular Space	transporter		205	10	6.88483	6.73538	Q13790	325	1545309	597320
PROT001232_NP1	O14960	LECT2_HUMAN	5	5:135313633:T:A	135313633	A	1256	-0.2375	-6.111	1.321e-09	1	O14960	ENSG00000145826	LECT2	leukocyte cell-derived chemotaxin 2 [Source:HGNC Symbol;Acc:6550]	5	135257968	135290723	TRUE	707429	748889	352413	15479	2822370	0.996825	NP5	0.996032	0.869256	LECT2	Leukocyte cell derived chemotaxin 2	1.615e-05	Mean (MS and Immuno)	O14960	LECT2	leukocyte cell derived chemotaxin 2	Extracellular Space	other		206	3	2.72359	2.18154	O14960	325	359499	139136
PROT008346_NP2	P33151	CADH5_HUMAN	9	9:136132754:C:A	136132754	A	1254	0.3814	6.091	1.492e-09	1	P33151	ENSG00000179776	CDH5	cadherin 5, type 2 (vascular endothelium) [Source:HGNC Symbol;Acc:1764]	16	66400533	66438686	FALSE	27427.1	29032.6	12318.5	7913.65	161913	0.995238	.	.	.	CDH5	Cadherin 5	0.0013	Mass spectrometry	P33151	CDH5	cadherin 5	Plasma Membrane	other		207	17	12.3423	7.36923	P33151	325	28744.7	17728.5
PROT024938_NP5	P07384	CAN1_HUMAN	3	3:186458910:G:A	186458910	A	1257	0.2327	6.09	1.502e-09	1	P07384	ENSG00000014216	CAPN1	calpain 1, (mu/I) large subunit [Source:HGNC Symbol;Acc:1476]	11	64948037	64979477	FALSE	89387.3	96066.5	39430.6	24854.1	562043	0.997619	NP4	0.996032	0.628879	CAPN1	Calpain 1	9.1e-06	Mass spectrometry	P07384	CAPN1	calpain 1	Cytoplasm	peptidase	alicapistat, BLD-2660	208	37	25.282	18.2954	P07384	325	41873	20501.4
PROT018936_NP4	P00451	FA8_HUMAN	9	9:136149098:T:A	136149098	A	1259	0.2535	6.08	1.589e-09	1	P00451	ENSG00000185010	F8	coagulation factor VIII, procoagulant component [Source:HGNC Symbol;Acc:3546]	X	154064063	154255215	FALSE	327574	371951	201091	46627.5	2008680	0.999206	NP1	0.996825	0.659222	F8	Coagulation factor VIII	2.5e-05	Mass spectrometry	P00451	F8	coagulation factor VIII	Extracellular Space	other	drotrecogin alfa, F9, vonicog alfa, argatroban, iptacopan	209	92	44.0842	27.1108	P00451	325	84656	61418.8
PROT025816_NP5	P49189-3	P49189-3_HUMAN	1	1:165633344:T:C	165633344	T	1244	-0.2562	-6.066	1.742e-09	1	P49189	ENSG00000143149	ALDH9A1	aldehyde dehydrogenase 9 family, member A1 [Source:HGNC Symbol;Acc:412]	1	165631453	165668100	TRUE	7011.48	7939.06	4755.57	1346.04	67799	0.987302	.	.	.	ALDH9A1	Aldehyde dehydrogenase 9 family member A1	2e-06	Mass spectrometry	P49189-3	ALDH9A1	aldehyde dehydrogenase 9 family member A1	Cytoplasm	enzyme		210	13	6.74821	4.05231	P49189-3	302	4460.08	3128.74
PROT015432_NP3	Q6GPI1	CTRB2_HUMAN	16	16:75256360:T:G	75256360	T	1230	-0.2715	-6.057	1.842e-09	1	Q6GPI1	ENSG00000168928	CTRB2	chymotrypsinogen B2 [Source:HGNC Symbol;Acc:2522]	16	75237994	75241083	TRUE	6449.89	8537.82	7423.81	388.333	73599.6	0.97619	.	.	.	.	.	.	.	Q6GPI1	CTRB2	chymotrypsinogen B2	Cytoplasm	peptidase		211	6	3.10167	1.82769	Q6GPI1	308	13111.7	11488.4
PROT003146_NP1	P63218	GBG5_HUMAN	4	4:102243461:T:A	102243461	A	1214	-0.5036	-6.05	1.929e-09	1	P63218	ENSG00000174021	GNG5	guanine nucleotide binding protein (G protein), gamma 5 [Source:HGNC Symbol;Acc:4408]	1	84964008	84972248	FALSE	11361	11644.4	4281.14	2386	41323.7	0.963492	.	.	.	GNG5	G protein subunit gamma 5	3.7e-08	Mass spectrometry	P63218	GNG5	G protein subunit gamma 5	Plasma Membrane	other		212	1	0.964257	0.578461	A0A804HLA8;P63218	188	9888.24	5016.97
PROT009476_NP2	Q16827	PTPRO_HUMAN	7	7:94953895:G:A	94953895	A	1166	-0.241	-6.047	1.98e-09	1	Q16827	ENSG00000151490	PTPRO	protein tyrosine phosphatase, receptor type, O [Source:HGNC Symbol;Acc:9678]	12	15475331	15750333	FALSE	131981	134870	47656.1	684.894	354100	0.925397	.	.	.	.	.	.	.	Q16827	PTPRO	protein tyrosine phosphatase receptor type O	Plasma Membrane	phosphatase		213	3	1.27085	1.02769	not detected	0	0	0
PROT005965_NP2	A0A1B0GVD5;A0A1B0GW44;A0A1B0GWE8;P07339	A0A1B0GVD5_HUMAN;A0A1B0GW44_HUMAN;A0A1B0GWE8_HUMAN;CATD_HUMAN	10	10:13472688:G:A	13472688	A	1250	-0.374	-6.025	2.217e-09	1	P07339	ENSG00000117984	CTSD	cathepsin D [Source:HGNC Symbol;Acc:2529]	11	1773982	1785222	FALSE	8495.68	9402.51	5538.14	1410.25	134512	0.992063	NP5	0.984127	0.634056	CTSD	Cathepsin D	0.00037	Mass spectrometry	P07339	CTSD	cathepsin D	Cytoplasm	peptidase		214	15	5.9857	6.00615	A0A1B0GVD5;A0A1B0GW44;A0A1B0GWE8;P07339	325	27971.5	7481.52
PROT011133_NP2	Q9UBP4	DKK3_HUMAN	11	11:11989151:C:G	11989151	C	1255	-0.3251	-6.013	2.383e-09	1	Q9UBP4	ENSG00000050165	DKK3	dickkopf WNT signaling pathway inhibitor 3 [Source:HGNC Symbol;Acc:2893]	11	11984653	12031316	TRUE	43891.2	46793.7	20251	1686.45	168124	0.996032	.	.	.	DKK3	Dickkopf WNT signaling pathway inhibitor 3	1.8e-05	Mass spectrometry	Q9UBP4	DKK3	dickkopf WNT signaling pathway inhibitor 3	Extracellular Space	cytokine		215	10	8.40111	6.78154	Q9UBP4	325	47509.4	20642.3
PROT014178_NP3	P39060;P39060-1;P39060-2	COIA1_HUMAN;P39060-1_HUMAN;P39060-2_HUMAN	21	21:46931109:G:A	46931109	A	1255	-0.4528	-6.01	2.424e-09	1	P39060	ENSG00000182871	COL18A1	collagen, type XVIII, alpha 1 [Source:HGNC Symbol;Acc:2195]	21	46825052	46933634	TRUE	301068	344116	185877	43163.3	1836470	0.996032	NP4	0.996825	0.70926	COL18A1	Collagen type XVIII alpha 1 chain	0.00029	Mass spectrometry	P39060	COL18A1	collagen type XVIII alpha 1 chain	Extracellular Space	other	collagenase	216	30	15.9563	13.0615	P39060;P39060-1;P39060-2	325	148744	55093.7
PROT025306_NP5	P19021-5	P19021-5_HUMAN	5	5:102167154:C:T	102167154	C	1257	-0.2361	-6.008	2.461e-09	1	P19021	ENSG00000145730	PAM	peptidylglycine alpha-amidating monooxygenase [Source:HGNC Symbol;Acc:8596]	5	102089685	102366809	TRUE	83762.7	85766.6	29185.9	22166.1	267716	0.997619	.	.	.	PAM	Peptidylglycine alpha-amidating monooxygenase	9.8e-05	Mass spectrometry	P19021	PAM	peptidylglycine alpha-amidating monooxygenase	Plasma Membrane	enzyme		217	41	36.0683	24.6185	A0A8C8KD64;P19021;P19021-3;P19021-4;P19021-5;P19021-6	325	48288.9	18583.9
PROT019581_NP4	P20160	CAP7_HUMAN	19	19:829823:G:A	829823	A	1254	0.3888	6.005	2.508e-09	1	P20160	ENSG00000172232	AZU1	azurocidin 1 [Source:HGNC Symbol;Acc:913]	19	825097	832017	TRUE	19317.7	23740.3	24657.6	2208.49	513041	0.995238	.	.	.	AZU1	Azurocidin 1	3.2e-07	Mass spectrometry	P20160	AZU1	azurocidin 1	Cytoplasm	peptidase		218	7	3.69897	3.08308	P20160	325	22690.2	29337.8
PROT020505_NP4	Q01813	PFKAP_HUMAN	10	10:3101810:A:G	3101810	A	1259	-0.2793	-5.994	2.677e-09	1	Q01813	ENSG00000067057	PFKP	phosphofructokinase, platelet [Source:HGNC Symbol;Acc:8878]	10	3108525	3179904	TRUE	31368.2	36896.8	24029	4880.24	315815	0.999206	NP2	0.996825	0.796717	PFKP	Phosphofructokinase, platelet	1.9e-06	Mass spectrometry	Q01813	PFKP	phosphofructokinase, platelet	Cytoplasm	kinase		219	38	21.1898	15.1169	Q01813	325	24432	18116.1
PROT013885_NP3	P22307	SCP2_HUMAN	15	15:70138632:G:A	70138632	A	1161	-0.3533	-5.983	2.924e-09	1	P22307	ENSG00000116171	SCP2	sterol carrier protein 2 [Source:HGNC Symbol;Acc:10606]	1	53392901	53517375	FALSE	5600.74	6192.76	3800.32	723.391	29527.4	0.921429	.	.	.	SCP2	Sterol carrier protein 2	6.4e-07	Mass spectrometry	P22307	SCP2	sterol carrier protein 2	Cytoplasm	transporter		220	13	3.31851	0.443077	P22307;P22307-8	119	2035.14	1310.2
PROT002184_NP1	P14598	NCF1_HUMAN	7	7:75161416:G:A	75161416	A	1245	0.3938	5.976	2.981e-09	1	P14598	ENSG00000158517	NCF1	neutrophil cytosolic factor 1 [Source:HGNC Symbol;Acc:7660]	7	74188309	74203659	TRUE	6241.37	7648.76	10318.7	762.324	239657	0.988095	.	.	.	.	.	.	.	P14598	NCF1	neutrophil cytosolic factor 1	Cytoplasm	enzyme		221	27	7.99603	3.13538	P14598	305	7993.92	7290.49
PROT009072_NP2	Q07507	DERM_HUMAN	1	1:168697384:A:G	168697384	A	1256	-0.2548	-5.967	3.148e-09	1	Q07507	ENSG00000143196	DPT	dermatopontin [Source:HGNC Symbol;Acc:3011]	1	168664697	168698502	TRUE	434978	453907	166199	32064.5	1377550	0.996825	.	.	.	DPT	Dermatopontin	6.1e-07	Mass spectrometry	Q07507	DPT	dermatopontin	Extracellular Space	other		222	8	6.1112	5.83692	Q07507	325	354491	130294
PROT001845_NP1	P04839	CY24B_HUMAN	13	13:114586965:G:A	114586965	G	1223	-0.2452	-5.954	3.413e-09	1	P04839	ENSG00000165168	CYBB	cytochrome b-245, beta polypeptide [Source:HGNC Symbol;Acc:2578]	X	37639264	37672714	FALSE	6221.6	6722.02	3979	513.413	58400.4	0.970635	.	.	.	.	.	.	.	P04839	CYBB	cytochrome b-245 beta chain	Cytoplasm	enzyme		223	12	2.92454	1.48615	P04839	309	7821.51	12527
PROT020480_NP4	Q00325;Q00325-2	MPCP_HUMAN;Q00325-2_HUMAN	15	15:58616657:G:A	58616657	G	1205	-0.2499	-5.951	3.501e-09	1	Q00325	ENSG00000075415	SLC25A3	solute carrier family 25 (mitochondrial carrier; phosphate carrier), member 3 [Source:HGNC Symbol;Acc:10989]	12	98987369	98995946	FALSE	15811.9	20589.7	18716.7	557.601	185156	0.956349	.	.	.	SLC25A3	Solute carrier family 25 member 3	8.3e-08	Mass spectrometry	Q00325	SLC25A3	solute carrier family 25 member 3	Cytoplasm	transporter		224	13	5.61636	1.73846	Q00325;Q00325-2	183	15124.5	17483.4
PROT002464_NP1	P26196	DDX6_HUMAN	11	11:11391914:A:C	11391914	C	1186	-0.3742	-5.947	3.6e-09	1	P26196	ENSG00000110367	DDX6	DEAD (Asp-Glu-Ala-Asp) box helicase 6 [Source:HGNC Symbol;Acc:2747]	11	118620034	118661858	FALSE	3621.75	4195.14	2403.27	189.437	27861.9	0.94127	.	.	.	DDX6	DEAD-box helicase 6	1.9e-08	Mass spectrometry	P26196	DDX6	DEAD-box helicase 6	Nucleus	enzyme		225	23	7.30818	3.34154	P26196	224	17824.6	21733.7
PROT021313_NP4	Q76LX8	ATS13_HUMAN	2	2:106140566:G:A	106140566	A	1255	0.4899	5.941	3.669e-09	1	Q76LX8	ENSG00000160323	ADAMTS13	ADAM metallopeptidase with thrombospondin type 1 motif, 13 [Source:HGNC Symbol;Acc:1366]	9	136279478	136324508	FALSE	15218.6	19719.1	15210.6	1449.93	135805	0.996032	.	.	.	ADAMTS13	ADAM metallopeptidase with thrombospondin type 1 motif 13	0.00071	Mean (MS and Immuno)	Q76LX8	ADAMTS13	ADAM metallopeptidase with thrombospondin type 1 motif 13	Extracellular Space	peptidase		226	32	16.8936	0.504615	Q76LX8;Q76LX8-2;Q76LX8-3	123	2848.29	1545.31
PROT010055_NP2	Q8N8Q3-3	Q8N8Q3-3_HUMAN	16	16:24896222:T:C	24896222	T	1141	-0.3252	-5.944	3.695e-09	1	Q8N8Q3	ENSG00000173818	ENDOV	endonuclease V [Source:HGNC Symbol;Acc:26640]	17	78388965	78411886	FALSE	12976.1	13421.8	3788.51	3511.66	29469.9	0.905556	.	.	.	.	.	.	.	Q8N8Q3-3	ENDOV	endonuclease V	Cytoplasm	enzyme		227	1	0.906275	0.889231	Q8N8Q3-3	289	6151.56	2011.74
PROT007229_NP2	O75487	GPC4_HUMAN	2	2:232540382:C:T	232540382	T	1030	-0.4172	-5.937	3.972e-09	1	O75487	ENSG00000076716	GPC4	glypican 4 [Source:HGNC Symbol;Acc:4452]	X	132434131	132549518	FALSE	2266.12	2846.75	3592.29	521.983	51475.3	0.81746	.	.	.	GPC4	Glypican 4	1.9e-07	Mass spectrometry	O75487	GPC4	glypican 4	Plasma Membrane	transmembrane receptor		228	13	2.13979	0.276923	O75487	90	2600.86	2212.55
PROT008413_NP2	P37235	HPCL1_HUMAN	15	15:68223040:A:G	68223040	A	1202	0.2356	5.923	4.115e-09	1	P37235	ENSG00000115756	HPCAL1	hippocalcin-like 1 [Source:HGNC Symbol;Acc:5145]	2	10443015	10567743	FALSE	3921.58	4214.99	1734.58	640.629	14088.2	0.953968	.	.	.	HPCAL1	Hippocalcin like 1	9.2e-08	Mass spectrometry	P37235	HPCAL1	hippocalcin like 1	Cytoplasm	other		229	7	1.99603	1.83077	P37235	313	4613.69	2100.49
PROT017644_NP4	A0A6Q8PFA6;A0A6Q8PH57;O00139;O00139-4	A0A6Q8PFA6_HUMAN;A0A6Q8PH57_HUMAN;KIF2A_HUMAN;O00139-4_HUMAN	22	22:16906273:A:C	16906273	A	1250	-0.2921	-5.91	4.401e-09	1	O00139	ENSG00000068796	KIF2A	kinesin heavy chain member 2A [Source:HGNC Symbol;Acc:6318]	5	61601989	61833076	FALSE	15768.1	20316.9	16035.4	504.989	111367	0.992063	NP2	0.945238	0.805495	KIF2A	Kinesin family member 2A	3e-07	Mass spectrometry	A0A6Q8PFA6	KIF2A	kinesin family member 2A	Cytoplasm	other		230	34	14.5894	11.3292	A0A6Q8PFA6;A0A6Q8PG37;A0A6Q8PH57;O00139;O00139-1;O00139-2;O00139-4	325	30717.4	29846.9
PROT008746_NP2	P55285	CADH6_HUMAN	17	17:26633616:C:T	26633616	T	1255	-0.2331	-5.904	4.573e-09	1	P55285	ENSG00000113361	CDH6	cadherin 6, type 2, K-cadherin (fetal kidney) [Source:HGNC Symbol;Acc:1765]	5	31193857	31329253	FALSE	50516.1	56397.4	31596.2	6987.7	484883	0.996032	.	.	.	CDH6	Cadherin 6	9.6e-06	Mass spectrometry	P55285	CDH6	cadherin 6	Plasma Membrane	other	DS-6000a, HKT288	231	22	15.6299	16.7446	P55285	325	160667	134044
PROT017942_NP4	B7Z4P9	B7Z4P9_HUMAN	5	5:106033716:A:G	106033716	A	1229	0.2408	5.904	4.585e-09	1	B7Z4P9	ENSG00000099246	RAB18	RAB18, member RAS oncogene family [Source:HGNC Symbol;Acc:14244]	10	27793197	27831143	FALSE	23781	32589	28482.6	1001.77	274460	0.975397	.	.	.	.	.	.	.	B7Z4P9	RAB18	RAB18, member RAS oncogene family	Cytoplasm	enzyme		232	7	2.21287	0.104615	B7Z4P9	25	2729.55	1597.6
PROT022187_NP4	Q9BXN1	ASPN_HUMAN	9	9:95473178:C:T	95473178	T	1259	-0.2436	-5.896	4.785e-09	1	Q9BXN1	ENSG00000106819	ASPN	asporin [Source:HGNC Symbol;Acc:14872]	9	95218487	95244788	TRUE	165023	171785	73344.9	18310.2	455550	0.999206	NP2	0.996825	0.788016	ASPN	Asporin	2.1e-06	Mass spectrometry	Q9BXN1	ASPN	asporin	Extracellular Space	other		233	23	18.6648	6.36615	Q9BXN1	321	9335.6	4563.15
PROT014888_NP3	Q12904	AIMP1_HUMAN	12	12:5164168:G:A	5164168	G	1059	0.2608	5.904	4.786e-09	1	Q12904	ENSG00000164022	AIMP1	aminoacyl tRNA synthetase complex-interacting multifunctional protein 1 [Source:HGNC Symbol;Acc:10648]	4	107236701	107270383	FALSE	5711.18	5905.49	2643.31	378.106	51670.3	0.840476	.	.	.	AIMP1	Aminoacyl tRNA synthetase complex interacting multifunctional protein 1	3.2675e-06	Mean (MS and Immuno)	Q12904	AIMP1	aminoacyl tRNA synthetase complex interacting multifunctional protein 1	Extracellular Space	cytokine		234	12	2.98809	2.09538	Q12904	248	4711.18	3063
PROT007350_NP2	O95393	BMP10_HUMAN	17	17:26694861:G:A	26694861	G	1238	-0.2333	-5.878	5.321e-09	1	O95393	ENSG00000163217	BMP10	bone morphogenetic protein 10 [Source:HGNC Symbol;Acc:20869]	2	69092613	69098649	FALSE	4944.05	5437.99	2519.36	875.299	38937.8	0.98254	.	.	.	BMP10	Bone morphogenetic protein 10	2.3e-07	Mass spectrometry	O95393	BMP10	bone morphogenetic protein 10	Extracellular Space	growth factor		235	8	2.82843	2.40615	O95393	324	7095.49	3276.01
PROT021263_NP4	Q6UXH0	ANGL8_HUMAN	5	5:120675892:T:C	120675892	C	1258	-0.3545	-5.876	5.384e-09	1	Q6UXH0	ENSG00000130173	C19orf80	chromosome 19 open reading frame 80 [Source:HGNC Symbol;Acc:24933]	19	11348178	11352619	FALSE	37617.1	45294	29993	2895.77	233890	0.998413	.	.	.	.	.	.	.	Q6UXH0	ANGPTL8	angiopoietin like 8	Extracellular Space	other	REGN3776	236	7	5.3749	4.03692	Q6UXH0	322	30260.9	14831.1
PROT003818_NP1	Q5QPM7;Q92530	PSMF1_HUMAN;Q5QPM7_HUMAN	20	20:1099294:T:C	1099294	C	1017	0.3431	5.881	5.515e-09	1	Q92530	ENSG00000125818	PSMF1	proteasome (prosome, macropain) inhibitor subunit 1 (PI31) [Source:HGNC Symbol;Acc:9571]	20	1093906	1160596	TRUE	3745.32	4626.51	4015.28	725.534	59732.6	0.807143	.	.	.	PSMF1	Proteasome inhibitor subunit 1	1.6e-07	Mass spectrometry	Q5QPM7	PSMF1	proteasome inhibitor subunit 1	Cytoplasm	other		237	5	1.33678	0.153846	Q5QPM7	36	3497.08	3899.11
PROT020358_NP4	P62269	RS18_HUMAN	3	3:158595196:A:G	158595196	A	1045	0.2632	5.843	6.854e-09	1	P62269	ENSG00000096150	RPS18	ribosomal protein S18 [Source:HGNC Symbol;Acc:10401]	HSCHR6_MHC_QBL	33168626	33173129	FALSE	2563.29	3426.32	8618.78	338.721	268761	0.829365	.	.	.	RPS18	Ribosomal protein S18	1.2e-07	Mass spectrometry	P62269	RPS18	ribosomal protein S18	Cytoplasm	other		238	10	1.39555	0.424615	P62269	86	6802.3	7874.47
PROT006133_NP2	A0A6Q8JR05	A0A6Q8JR05_HUMAN	15	15:68398647:G:A	68398647	A	1129	0.4807	5.838	6.889e-09	1	A0A6Q8JR05	ENSG00000196159	FAT4	FAT atypical cadherin 4 [Source:HGNC Symbol;Acc:23109]	4	126237554	126414087	FALSE	3177.13	3571.3	2089.48	210.118	21754.5	0.896032	.	.	.	FAT4	FAT atypical cadherin 4	2.3e-06	Mass spectrometry	A0A6Q8JR05	FAT4	FAT atypical cadherin 4	Cytoplasm	other		239	20	4.83638	4.54462	A0A6Q8JR05	325	135087	53322.9
PROT009301_NP2	Q14515	SPRL1_HUMAN	4	4:88446413:C:T	88446413	T	1256	0.2826	5.832	6.956e-09	1	Q14515	ENSG00000152583	SPARCL1	SPARC-like 1 (hevin) [Source:HGNC Symbol;Acc:11220]	4	88394487	88452213	TRUE	255558	277115	129859	20507.9	1200770	0.996825	.	.	.	SPARCL1	SPARC like 1	0.00063	Mass spectrometry	Q14515	SPARCL1	SPARC like 1	Extracellular Space	other		240	37	27.9103	25.1354	Q14515	325	258598	99535.6
PROT028368_NP5	Q9P1Z2;Q9P1Z2-2;Q9P1Z2-3	CACO1_HUMAN;Q9P1Z2-2_HUMAN;Q9P1Z2-3_HUMAN	9	9:21956078:A:G	21956078	A	1116	-0.2814	-5.832	7.187e-09	1	Q9P1Z2	ENSG00000012822	CALCOCO1	calcium binding and coiled-coil domain 1 [Source:HGNC Symbol;Acc:29306]	12	54104903	54121529	FALSE	74608.3	175997	289471	184.142	3420100	0.885714	.	.	.	.	.	.	.	Q9P1Z2	CALCOCO1	calcium binding and coiled-coil domain 1	Nucleus	transcription regulator		241	17	1.55838	1.63385	Q9P1Z2;Q9P1Z2-2;Q9P1Z2-3	184	12304.8	19802.3
PROT011503_NP2	X6R456	X6R456_HUMAN	17	17:26694861:G:A	26694861	G	1133	0.2418	5.83	7.228e-09	1	X6R456	ENSG00000146216	TTBK1	tau tubulin kinase 1 [Source:HGNC Symbol;Acc:19140]	6	43211418	43255997	FALSE	10495.2	10926.2	3870.91	847.974	41314.4	0.899206	.	.	.	.	.	.	.	X6R456	TTBK1	tau tubulin kinase 1	Other	kinase		242	3	1.08102	0	not detected	0	0	0
PROT004450_NP1	Q8WW22-2	Q8WW22-2_HUMAN	6	6:35610681:T:C	35610681	T	1203	-0.335	-5.827	7.262e-09	1	Q8WW22	ENSG00000140403	DNAJA4	DnaJ (Hsp40) homolog, subfamily A, member 4 [Source:HGNC Symbol;Acc:14885]	15	78556428	78574538	FALSE	5283.87	5622.97	3464.53	164.439	70853.2	0.954762	.	.	.	.	.	.	.	Q8WW22	DNAJA4	DnaJ heat shock protein family (Hsp40) member A4	Nucleus	other		243	23	5.00953	0.0307692	Q8WW22;Q8WW22-2	9	1577.07	767.293
PROT013401_NP3	P06331	HV434_HUMAN	14	14:107117735:G:T	107117735	T	1255	0.2266	5.824	7.286e-09	1	P06331	ENSG00000211956	IGHV4-34	immunoglobulin heavy variable 4-34 [Source:HGNC Symbol;Acc:5650]	14	106829594	106830076	TRUE	365820	441192	322270	4841.41	2680060	0.996032	NP5	0.999206	0.525501	IGHV4-34	Immunoglobulin heavy variable 4-34	0.0043	Mass spectrometry	P06331	IGHV4-34	immunoglobulin heavy variable 4-34	Other	other		244	7	3.92454	3.85846	P06331	325	352604	228948
PROT007659_NP2	P06734	FCER2_HUMAN	19	19:7762911:G:A	7762911	A	1197	-0.2685	-5.822	7.48e-09	1	P06734	ENSG00000104921	FCER2	Fc fragment of IgE, low affinity II, receptor for (CD23) [Source:HGNC Symbol;Acc:3612]	19	7753644	7767032	TRUE	4812.06	5823.01	4638.54	685.011	79647.2	0.95	.	.	.	FCER2	Fc epsilon receptor II	2.4e-07	Mass spectrometry	P06734	FCER2	Fc epsilon receptor II	Plasma Membrane	transmembrane receptor	lumiliximab	245	5	2.59968	1.87077	P06734	295	5500.31	2526.8
PROT001280_NP1	O15400;O15400-2	O15400-2_HUMAN;STX7_HUMAN	6	6:132830944:A:G	132830944	G	1241	0.233	5.819	7.51e-09	1	O15400	ENSG00000079950	STX7	syntaxin 7 [Source:HGNC Symbol;Acc:11442]	6	132767006	132834337	TRUE	6481.43	7160.61	3772.3	719.983	31786.2	0.984921	.	.	.	STX7	Syntaxin 7	3.8e-07	Mass spectrometry	O15400	STX7	syntaxin 7	Plasma Membrane	transporter		246	8	4.4027	1.50462	O15400;O15400-2	218	6788.89	5334.02
PROT002387_NP1	P22692	IBP4_HUMAN	16	16:59737002:A:C	59737002	C	1256	0.4386	5.817	7.618e-09	1	P22692	ENSG00000141753	IGFBP4	insulin-like growth factor binding protein 4 [Source:HGNC Symbol;Acc:5473]	17	38599702	38613983	FALSE	1112570	1.16557e+06	473499	160036	3540290	0.996825	NP2	0.996032	0.779011	IGFBP4	Insulin like growth factor binding protein 4	0.00032	Mean (MS and Immuno)	P22692	IGFBP4	insulin like growth factor binding protein 4	Extracellular Space	other		247	22	15.5004	13.1138	P22692	325	746185	296092
PROT009039_NP2	Q04760	LGUL_HUMAN	6	6:38650841:A:G	38650841	A	1247	0.2282	5.811	7.858e-09	1	Q04760	ENSG00000124767	GLO1	glyoxalase I [Source:HGNC Symbol;Acc:4323]	6	38643701	38670917	TRUE	7145.31	8051.2	4790.4	1196.99	70298.7	0.989683	.	.	.	GLO1	Glyoxalase I	1.5e-06	Mass spectrometry	Q04760	GLO1	glyoxalase I	Cytoplasm	enzyme		248	8	4.29786	1.67692	Q04760	259	3209.47	1315
PROT008548_NP2	P48740	MASP1_HUMAN	17	17:26694861:G:A	26694861	G	1256	-0.2287	-5.809	7.975e-09	1	P48740	ENSG00000127241	MASP1	mannan-binding lectin serine peptidase 1 (C4/C2 activating component of Ra-reactive factor) [Source:HGNC Symbol;Acc:6901]	3	186935942	187009810	FALSE	614957	640944	225276	134456	2384470	0.996825	NP3	0.997619	0.627913	MASP1	MBL associated serine protease 1	0.0053	Mean (MS and Immuno)	.	.	.	.	.	.	249	44	31.2264	27.8585	P48740	325	919621	319055
PROT002664_NP1	P38117-2	P38117-2_HUMAN	21	21:16217227:C:T	16217227	T	1218	0.3751	5.785	9.226e-09	1	P38117	ENSG00000105379	ETFB	electron-transfer-flavoprotein, beta polypeptide [Source:HGNC Symbol;Acc:3482]	19	51848423	51869672	FALSE	4538.56	5307.14	3721.59	707.979	48559.2	0.966667	.	.	.	ETFB	Electron transfer flavoprotein subunit beta	1.7e-07	Mass spectrometry	P38117-2	ETFB	electron transfer flavoprotein subunit beta	Cytoplasm	transporter		250	15	4.73709	1.73538	P38117;P38117-2	229	4121.16	3355.7
PROT026776_NP5	Q4LDE5	SVEP1_HUMAN	9	9:130971586:C:T	130971586	C	1257	0.2378	5.782	9.298e-09	1	Q4LDE5	ENSG00000165124	SVEP1	sushi, von Willebrand factor type A, EGF and pentraxin domain containing 1 [Source:HGNC Symbol;Acc:15985]	9	113127531	113342160	FALSE	66234	76814	46913.7	13178.9	582645	0.997619	NP3	0.996825	0.797114	SVEP1	Sushi, von Willebrand factor type A, EGF and pentraxin domain containing 1	0.00016	Mass spectrometry	Q4LDE5	SVEP1	sushi, von Willebrand factor type A, EGF and pentraxin domain containing 1	Cytoplasm	other		251	103	50.6847	42.2954	Q4LDE5	325	44722.8	22779.1
PROT011946_NP3	A0A7I2V659	A0A7I2V659_HUMAN	7	7:10241922:C:T	10241922	C	1255	-0.3193	-5.777	9.604e-09	1	A0A7I2V659	ENSG00000156508	EEF1A1	eukaryotic translation elongation factor 1 alpha 1 [Source:HGNC Symbol;Acc:3189]	6	74225473	74233520	FALSE	99952.4	113930	83956.7	11210.3	826660	0.996032	NP2	0.996825	0.423347	EEF1A1	Eukaryotic translation elongation factor 1 alpha 1	8.2e-05	Mass spectrometry	A0A7I2V659	EEF1A1	eukaryotic translation elongation factor 1 alpha 1	Cytoplasm	translation regulator		252	28	15.3415	12.9323	A0A087WVQ9;A0A7I2V659;P68104	325	72605.7	60267.7
PROT019812_NP4	P30740	ILEU_HUMAN	1	1:95462101:T:G	95462101	G	1251	0.2977	5.775	9.691e-09	1	P30740	ENSG00000021355	SERPINB1	serpin peptidase inhibitor, clade B (ovalbumin), member 1 [Source:HGNC Symbol;Acc:3311]	6	2832566	2842240	FALSE	11350.6	11571.2	5836.91	922.144	49896.2	0.992857	NP5	0.988889	0.807587	SERPINB1	Serpin family B member 1	2.4e-05	Mass spectrometry	P30740	SERPINB1	serpin family B member 1	Cytoplasm	other		253	25	10.197	3.83692	P30740	236	5649.63	3126.63
PROT017361_NP4	A0A0A0MRJ7;P12259	A0A0A0MRJ7_HUMAN;FA5_HUMAN	3	3:65259645:A:G	65259645	G	1259	0.4594	5.775	9.695e-09	1	P12259	ENSG00000198734	F5	coagulation factor V (proaccelerin, labile factor) [Source:HGNC Symbol;Acc:3542]	1	169483404	169555826	FALSE	3394400	3.52403e+06	1.40411e+06	750464	10532600	0.999206	NP2	0.996825	0.662163	F5	Coagulation factor V	0.01035	Mean (MS and Immuno)	P12259	F5	coagulation factor V	Extracellular Space	other	drotrecogin alfa, argatroban	254	143	101.589	108.698	A0A0A0MRJ7;P12259	325	4702992	1225435
PROT001812_NP1	P03956	MMP1_HUMAN	11	11:102673248:A:T	102673248	T	1245	0.226	5.767	1.015e-08	1.04074	P03956	ENSG00000196611	MMP1	matrix metallopeptidase 1 (interstitial collagenase) [Source:HGNC Symbol;Acc:7155]	11	102660651	102668891	TRUE	10096.5	49371.1	64081.4	678.707	366442	0.988095	NP4	0.981746	0.575866	MMP1	Matrix metallopeptidase 1	3.8775e-06	Mean (MS and Immuno)	P03956	MMP1	matrix metallopeptidase 1	Extracellular Space	peptidase	rebimastat, marimastat	255	27	8.37887	4.03077	P03956	299	9205.92	6949.58
PROT010605_NP2	Q9BS26	ERP44_HUMAN	10	10:10862179:G:A	10862179	A	1130	0.3304	5.76	1.085e-08	1	Q9BS26	ENSG00000023318	ERP44	endoplasmic reticulum protein 44 [Source:HGNC Symbol;Acc:18311]	9	102741461	102861322	FALSE	3738.26	4554.52	2914.04	494.559	26984.2	0.896825	.	.	.	ERP44	Endoplasmic reticulum protein 44	5.3e-06	Mass spectrometry	Q9BS26	ERP44	endoplasmic reticulum protein 44	Cytoplasm	enzyme		256	15	2.53217	1.92308	Q9BS26	238	6835.94	19273.4
PROT028555_NP5	Q9UP52	TFR2_HUMAN	9	9:136155000:C:T	136155000	T	1036	-0.329	-5.763	1.089e-08	1	Q9UP52	ENSG00000106327	TFR2	transferrin receptor 2 [Source:HGNC Symbol;Acc:11762]	7	100218039	100240402	FALSE	2903.08	3314.51	2047.02	414.926	15536.5	0.822222	.	.	.	TFR2	Transferrin receptor 2	4.1e-07	Mass spectrometry	Q9UP52	TFR2	transferrin receptor 2	Plasma Membrane	transporter		257	3	1.49722	0.00923077	not detected	0	0	0
PROT001301_NP1	O43242	PSMD3_HUMAN	7	7:51659882:T:C	51659882	C	1093	0.4113	5.758	1.106e-08	1	O43242	ENSG00000108344	PSMD3	proteasome (prosome, macropain) 26S subunit, non-ATPase, 3 [Source:HGNC Symbol;Acc:9560]	17	38137050	38154213	FALSE	2106.92	2471.07	1542.66	107.841	21880.8	0.86746	.	.	.	PSMD3	Proteasome 26S subunit, non-ATPase 3	3.1e-06	Mass spectrometry	O43242	PSMD3	proteasome 26S subunit, non-ATPase 3	Cytoplasm	other		258	21	3.05083	0.458462	O43242	63	2725.95	2706.26
PROT002155_NP1	P13639	EF2_HUMAN	4	4:100045141:C:T	100045141	C	1243	0.2511	5.744	1.161e-08	1	P13639	ENSG00000167658	EEF2	eukaryotic translation elongation factor 2 [Source:HGNC Symbol;Acc:3214]	19	3976054	3985467	FALSE	6786.34	9054.73	10237.7	201.656	232892	0.986508	.	.	.	EEF2	Eukaryotic translation elongation factor 2	1.7e-05	Mass spectrometry	P13639	EEF2	eukaryotic translation elongation factor 2	Cytoplasm	translation regulator	tagraxofusp, MDNA55	259	45	9.77363	2.74462	P13639	264	5541.34	4258.57
PROT023308_NP5	A0A3B3ISR2;B4DPQ0	A0A3B3ISR2_HUMAN;B4DPQ0_HUMAN	15	15:63176594:T:C	63176594	C	1257	-0.4841	-5.742	1.174e-08	1	B4DPQ0	ENSG00000159403	C1R	complement component 1, r subcomponent [Source:HGNC Symbol;Acc:1246]	12	7187513	7245203	FALSE	1739200	1.76093e+06	614955	129927	4198730	0.997619	NP3	0.997619	0.617132	.	.	.	.	A0A3B3ISR2	C1R	complement C1r	Extracellular Space	peptidase	SERPING1	260	63	42.089	28.1538	A0A3B3ISR2;B4DPQ0	325	317507	171570
PROT007579_NP2	P04180	LCAT_HUMAN	22	22:26520564:C:T	26520564	T	1246	0.2978	5.739	1.192e-08	1	P04180	ENSG00000213398	LCAT	lecithin-cholesterol acyltransferase [Source:HGNC Symbol;Acc:6522]	16	67973653	67978034	FALSE	6887.12	7354.09	3182.82	1340.7	42524.8	0.988889	.	.	.	LCAT	Lecithin-cholesterol acyltransferase	0.00645	Mean (MS and Immuno)	P04180	LCAT	lecithin-cholesterol acyltransferase	Extracellular Space	enzyme		261	7	3.15012	5.09846	P04180	325	11288.9	3948.44
PROT025665_NP5	P36915	GNL1_HUMAN	9	9:113142798:A:G	113142798	G	1149	0.3872	5.74	1.212e-08	1	P36915	ENSG00000204590	GNL1	guanine nucleotide binding protein-like 1 [Source:HGNC Symbol;Acc:4413]	6	30509154	30524951	FALSE	3889.22	5740.77	6587.62	310.665	81818.1	0.911905	.	.	.	GNL1	G protein nucleolar 1 (putative)	1.1e-08	Mass spectrometry	P36915	GNL1	G protein nucleolar 1 (putative)	Nucleus	other		262	20	3.93884	0.855385	P36915	111	3491.65	2768.27
PROT007804_NP2	P10124	SRGN_HUMAN	19	19:17101403:G:A	17101403	A	1256	-0.2267	-5.728	1.268e-08	1	P10124	ENSG00000122862	SRGN	serglycin [Source:HGNC Symbol;Acc:9361]	10	70847862	70864567	FALSE	657584	773541	539066	10437.6	4053590	0.996825	NP1	0.997619	0.580255	SRGN	Serglycin	0.0001	Mass spectrometry	P10124	SRGN	serglycin	Cytoplasm	other		263	5	2.89992	2.60308	P10124	325	377729	221455
PROT017011_NP3	Q9ULF5	S39AA_HUMAN	12	12:117852133:C:T	117852133	T	1252	-0.2237	-5.726	1.284e-08	1	Q9ULF5	ENSG00000196950	SLC39A10	solute carrier family 39 (zinc transporter), member 10 [Source:HGNC Symbol;Acc:20861]	2	196440701	196602426	FALSE	20745.8	22566.2	11000.3	3771.47	109697	0.993651	.	.	.	SLC39A10	Solute carrier family 39 member 10	2.5e-07	Mass spectrometry	Q9ULF5	SLC39A10	solute carrier family 39 member 10	Extracellular Space	transporter		264	8	4.48531	2.92	Q9ULF5	325	15284.9	5364.19
PROT001602_NP1	O95445	APOM_HUMAN	11	11:11363305:A:C	11363305	A	1256	-0.228	-5.719	1.336e-08	1	O95445	ENSG00000204444	APOM	apolipoprotein M [Source:HGNC Symbol;Acc:13916]	6	31620193	31625987	FALSE	186806	213050	126085	18916.3	1865130	0.996825	NP2	0.996032	0.700363	APOM	Apolipoprotein M	0.0078	Mean (MS and Immuno)	O95445	APOM	apolipoprotein M	Plasma Membrane	transporter		265	10	7.7641	6.79077	O95445	325	181388	83255.9
PROT011599_NP3	A0A0A0MQS9;A0A0A0MTC7	A0A0A0MQS9_HUMAN;A0A0A0MTC7_HUMAN	12	12:117062770:G:A	117062770	A	1254	-0.2233	-5.717	1.357e-08	1	A0A0A0MTC7	ENSG00000112769	LAMA4	laminin, alpha 4 [Source:HGNC Symbol;Acc:6484]	6	112429963	112576141	FALSE	14344.8	19942.3	14818.2	2248.61	93294.9	0.995238	.	.	.	LAMA4	Laminin subunit alpha 4	3.2e-07	Mass spectrometry	A0A0A0MQS9	LAMA4	laminin subunit alpha 4	Extracellular Space	enzyme		266	33	4.34075	1.86769	A0A0A0MQS9;A0A0A0MTC7	322	9905.97	5100.52
PROT007898_NP2	P13489	RINI_HUMAN	11	11:501429:G:A	501429	A	1245	-0.3517	-5.707	1.434e-08	1	P13489	ENSG00000023191	RNH1	ribonuclease/angiogenin inhibitor 1 [Source:HGNC Symbol;Acc:10074]	11	494512	507300	TRUE	5999.26	7093.39	4597.73	712.145	54482.5	0.988095	.	.	.	RNH1	Ribonuclease/angiogenin inhibitor 1	2.2e-05	Mass spectrometry	P13489	RNH1	ribonuclease/angiogenin inhibitor 1	Cytoplasm	other		267	17	6.09214	7.56615	P13489	325	12186.1	7769.62
PROT028072_NP5	Q9H4A4	AMPB_HUMAN	1	1:201949790:A:G	201949790	G	1257	0.2286	5.703	1.464e-08	1	Q9H4A4	ENSG00000176393	RNPEP	arginyl aminopeptidase (aminopeptidase B) [Source:HGNC Symbol;Acc:10078]	1	201951500	201975275	TRUE	35686.7	36972.5	13631.8	7116.8	108021	0.997619	.	.	.	RNPEP	Arginyl aminopeptidase	7.8e-06	Mass spectrometry	Q9H4A4	RNPEP	arginyl aminopeptidase	Cytoplasm	peptidase		268	25	17.5147	2.01846	Q9H4A4	291	5285.47	2327.13
PROT027866_NP5	Q9BSD3-2	Q9BSD3-2_HUMAN	12	12:40756207:T:C	40756207	C	1036	0.4205	5.705	1.519e-08	1	Q9BSD3	ENSG00000171792	RHNO1	RAD9-HUS1-RAD1 interacting nuclear orphan 1 [Source:HGNC Symbol;Acc:28206]	12	2985424	2998626	FALSE	24400.3	27264.6	17653.4	1406.68	208301	0.822222	.	.	.	.	.	.	.	Q9BSD3-2	RHNO1	RAD9-HUS1-RAD1 interacting nuclear orphan 1	Nucleus	other		269	2	0.828435	0	not detected	0	0	0
PROT027829_NP5	Q99972	MYOC_HUMAN	1	1:171599335:C:T	171599335	T	1257	-0.3838	-5.693	1.555e-08	1	Q99972	ENSG00000034971	MYOC	myocilin, trabecular meshwork inducible glucocorticoid response [Source:HGNC Symbol;Acc:7610]	1	171604557	171621823	TRUE	13541.9	15029.5	7860.77	1857.4	71471.1	0.997619	NP1	0.988095	0.733209	MYOC	Myocilin	2.5e-05	Mass spectrometry	Q99972	MYOC	myocilin	Cytoplasm	other		270	22	8.64257	1.30154	Q99972	311	7832.55	3513.25
PROT001255_NP1	O15145	ARPC3_HUMAN	3	3:30661481:C:T	30661481	T	1251	0.2236	5.688	1.595e-08	1	O15145	ENSG00000111229	ARPC3	actin related protein 2/3 complex, subunit 3, 21kDa [Source:HGNC Symbol;Acc:706]	12	110872630	110888227	FALSE	21179.8	49209.1	63280.2	1616.44	571618	0.992857	NP5	0.992063	0.633073	ARPC3	Actin related protein 2/3 complex subunit 3	3.8e-06	Mass spectrometry	O15145	ARPC3	actin related protein 2/3 complex subunit 3	Cytoplasm	other		271	13	4.82526	3.56	O15145	320	18013.8	14390.9
PROT022321_NP4	Q9H4B7	TBB1_HUMAN	13	13:89081961:C:G	89081961	G	1259	0.3646	5.684	1.632e-08	1	Q9H4B7	ENSG00000101162	TUBB1	tubulin, beta 1 class VI [Source:HGNC Symbol;Acc:16257]	20	57594309	57601709	FALSE	228183	258009	178448	5699.13	1293020	0.999206	NP3	0.996032	0.850242	TUBB1	Tubulin beta 1 class VI	8.7e-05	Mass spectrometry	Q9H4B7	TUBB1	tubulin beta 1 class VI	Cytoplasm	other	docetaxel/gemcitabine/vincristine, paclitaxel/pertuzumab/trastuzumab, bevacizumab/paclitaxel/topotecan, cyclophosphamide/epirubicin/5-fluorouracil/paclitaxel, colchicine/probenecid, bortezomib/paclitaxel, bevacizumab/docetaxel/prednisone/thalidomide/zoledronic acid, docetaxel/zoledronic acid, gemcitabine/paclitaxel, simotaxel, L-asparaginase/daunorubicin/dexamethasone/vincristine, prednisone/vinc…	272	28	15.9277	12.4615	Q9H4B7	325	69310.6	65247.9
PROT009130_NP2	Q12841	FSTL1_HUMAN	3	3:120169248:C:T	120169248	T	1213	-0.2377	-5.673	1.757e-08	1	Q12841	ENSG00000163430	FSTL1	follistatin-like 1 [Source:HGNC Symbol;Acc:3972]	3	120111140	120170100	TRUE	4472.89	5123.77	2983.91	480.016	52026.9	0.962698	.	.	.	FSTL1	Follistatin like 1	3.4e-05	Mass spectrometry	Q12841	FSTL1	follistatin like 1	Extracellular Space	other		273	9	3.98253	0.744615	Q12841	242	5144.42	1709.49
PROT022236_NP4	Q9C0G6	DYH6_HUMAN	1	1:196845521:T:G	196845521	G	1155	-0.2297	-5.674	1.759e-08	1	Q9C0G6	ENSG00000115423	DNAH6	dynein, axonemal, heavy chain 6 [Source:HGNC Symbol;Acc:2951]	2	84743579	85046713	FALSE	48832.1	86619.1	106131	1258.3	904121	0.916667	.	.	.	.	.	.	.	Q9C0G6	DNAH6	dynein axonemal heavy chain 6	Extracellular Space	other		274	2	1.15568	0	not detected	0	0	0
PROT021677_NP4	Q8TF42	UBS3B_HUMAN	15	15:68221078:G:A	68221078	G	1257	0.2276	5.671	1.765e-08	1	Q8TF42	ENSG00000154127	UBASH3B	ubiquitin associated and SH3 domain containing B [Source:HGNC Symbol;Acc:29884]	11	122526383	122685181	FALSE	12132	13894.9	8905.25	726.118	70231.8	0.997619	NP2	0.97619	0.830687	UBASH3B	Ubiquitin associated and SH3 domain containing B	2.3e-08	Mass spectrometry	Q8TF42	UBASH3B	ubiquitin associated and SH3 domain containing B	Other	enzyme		275	26	13.5044	10.0708	Q8TF42	324	15460.7	13560.3
PROT006698_NP2	F8W876	F8W876_HUMAN	3	3:186965632:C:T	186965632	T	1243	-0.2441	-5.67	1.771e-08	1	F8W876	ENSG00000127241	MASP1	mannan-binding lectin serine peptidase 1 (C4/C2 activating component of Ra-reactive factor) [Source:HGNC Symbol;Acc:6901]	3	186935942	187009810	TRUE	41771.4	48474.9	28111.5	2370.6	205822	0.986508	.	.	.	MASP1	MBL associated serine protease 1	0.0053	Mean (MS and Immuno)	F8W876	MASP1	MBL associated serine protease 1	Extracellular Space	peptidase		276	26	19.274	18.1138	F8W876	325	23017.4	11324.1
PROT017852_NP4	A5A3E0	POTEF_HUMAN	5	5:8473747:A:G	8473747	G	1219	-0.2333	-5.671	1.774e-08	1	A5A3E0	ENSG00000196604	POTEF	POTE ankyrin domain family, member F [Source:HGNC Symbol;Acc:33905]	2	130831108	130886795	FALSE	51227.3	47431	20075.5	3027.68	100620	0.96746	NP3	0.919048	0.646378	POTEF	POTE ankyrin domain family member F	0.0019	Mass spectrometry	A5A3E0	POTEE/POTEF	POTE ankyrin domain family member F	Extracellular Space	other		277	17	11.0755	8.50461	not detected	0	0	0
PROT016892_NP3	Q9UBS4	DJB11_HUMAN	6	6:31376217:A:C	31376217	C	1185	0.47	5.669	1.806e-08	1	Q9UBS4	ENSG00000090520	DNAJB11	DnaJ (Hsp40) homolog, subfamily B, member 11 [Source:HGNC Symbol;Acc:14889]	3	186285192	186315061	FALSE	5973.73	7769.92	5975.07	284.503	38011.9	0.940476	.	.	.	DNAJB11	DnaJ heat shock protein family (Hsp40) member B11	1e-07	Mass spectrometry	Q9UBS4	DNAJB11	DnaJ heat shock protein family (Hsp40) member B11	Cytoplasm	other		278	13	3.92931	0.753846	Q9UBS4	147	2165.99	1827.19
PROT025679_NP5	P38606	VATA_HUMAN	7	7:19132687:T:C	19132687	C	1037	-0.2377	-5.672	1.827e-08	1	P38606	ENSG00000114573	ATP6V1A	ATPase, H+ transporting, lysosomal 70kDa, V1 subunit A [Source:HGNC Symbol;Acc:851]	3	113465866	113530903	FALSE	4342.38	5116.37	3896.72	325.029	68841.6	0.823016	.	.	.	ATP6V1A	ATPase H+ transporting V1 subunit A	7e-07	Mass spectrometry	P38606	ATP6V1A	ATPase H+ transporting V1 subunit A	Plasma Membrane	transporter	bafilomycin A1, bafilomycin b1	279	20	3.85862	3.83692	P38606	277	5340.97	3391.73
PROT008676_NP2	P52597	HNRPF_HUMAN	8	8:135959545:C:T	135959545	T	1079	0.5141	5.669	1.839e-08	1	P52597	ENSG00000169813	HNRNPF	heterogeneous nuclear ribonucleoprotein F [Source:HGNC Symbol;Acc:5039]	10	43881065	43904614	FALSE	2905.61	3620.9	3179.37	268.118	55044.1	0.856349	.	.	.	HNRNPF	Heterogeneous nuclear ribonucleoprotein F	2.5e-06	Mass spectrometry	P52597	HNRNPF	heterogeneous nuclear ribonucleoprotein F	Nucleus	other		280	12	3.45354	1.44615	P52597	156	5346.43	4437.86
PROT026073_NP5	P61163	ACTZ_HUMAN	13	13:56324143:C:T	56324143	C	1211	0.2422	5.663	1.855e-08	1	P61163	ENSG00000138107	ACTR1A	ARP1 actin-related protein 1 homolog A, centractin alpha (yeast) [Source:HGNC Symbol;Acc:167]	10	104238986	104262482	FALSE	5154.76	5739.29	3826.32	715.721	43496.8	0.961111	.	.	.	ACTR1A	Actin related protein 1A	5.6e-07	Mass spectrometry	P61163	ACTR1A	actin related protein 1A	Cytoplasm	other		281	18	5.68944	3.23077	P61163	281	6213.5	4758.54
PROT022426_NP4	Q9NPF2;Q9NPF2-2	CHSTB_HUMAN;Q9NPF2-2_HUMAN	10	10:8246475:G:A	8246475	A	1155	0.2342	5.664	1.866e-08	1	Q9NPF2	ENSG00000171310	CHST11	carbohydrate (chondroitin 4) sulfotransferase 11 [Source:HGNC Symbol;Acc:17422]	12	104849073	105155792	FALSE	5039.93	5474.16	3203.99	679.485	67477.1	0.916667	.	.	.	CHST11	Carbohydrate sulfotransferase 11	5.5e-08	Mass spectrometry	Q9NPF2	CHST11	carbohydrate sulfotransferase 11	Cytoplasm	enzyme		282	4	2.71962	0	not detected	0	0	0
PROT017927_NP4	B4E3H9;P22749;P22749-2	B4E3H9_HUMAN;GNLY_HUMAN;P22749-2_HUMAN	2	2:85933003:C:T	85933003	T	1174	0.2666	5.661	1.89e-08	1	P22749	ENSG00000115523	GNLY	granulysin [Source:HGNC Symbol;Acc:4414]	2	85912298	85925977	TRUE	5264.29	6445.39	4352.22	570.819	33243.7	0.931746	.	.	.	GNLY	Granulysin	1.4585e-06	Mean (MS and Immuno)	P22749	GNLY	granulysin	Cytoplasm	other		283	3	1.93249	0.867692	B4E3H9;P22749;P22749-2	216	24081.4	19963.7
PROT025482_NP5	P26639	SYTC_HUMAN	7	7:19132687:T:C	19132687	C	1133	-0.2296	-5.661	1.903e-08	1	P26639	ENSG00000113407	TARS	threonyl-tRNA synthetase [Source:HGNC Symbol;Acc:11572]	5	33440802	33469644	FALSE	3841.05	4739.65	4253.1	479.278	108839	0.899206	.	.	.	.	.	.	.	P26639	TARS1	threonyl-tRNA synthetase 1	Nucleus	enzyme		284	30	5.51311	4.62462	P26639;P26639-2	271	14651.1	7023.29
PROT007440_NP2	P00734	THRB_HUMAN	1	1:9387485:C:G	9387485	G	1257	-0.2581	-5.653	1.955e-08	1	P00734	ENSG00000180210	F2	coagulation factor II (thrombin) [Source:HGNC Symbol;Acc:3535]	11	46740730	46761056	FALSE	5126980	5.26524e+06	1.4409e+06	1371040	13339100	0.997619	NP4	0.997619	0.575418	F2	Coagulation factor II, thrombin	0.0755	Mean (MS and Immuno)	P00734	F2	coagulation factor II, thrombin	Extracellular Space	peptidase	ximelagatran, argatroban, desirudin, aspirin/dabigatran etexilate, efegatran, enoxaparin, dabigatran, aspirin/eptifibatide/heparin, dabigatran etexilate, tinzaparin, bivalirudin, lepirudin, thrombin inhibitor, ulinastatin, heparin, aspirin/bivalirudin	285	80	60.1755	59.7723	P00734	325	6820450	2427614
PROT014550_NP3	P60981	DEST_HUMAN	7	7:4419035:A:G	4419035	G	1254	0.3807	5.651	1.969e-08	1	P60981	ENSG00000125868	DSTN	destrin (actin depolymerizing factor) [Source:HGNC Symbol;Acc:15750]	20	17550508	17590564	FALSE	47618.8	53352.3	29452.6	4482.97	238799	0.995238	NP5	0.996032	0.796125	DSTN	Destrin, actin depolymerizing factor	3.7e-06	Mass spectrometry	P60981	DSTN	destrin, actin depolymerizing factor	Cytoplasm	other		286	15	10.139	8.30154	P60981	325	45335.5	26750.7
PROT011530_NP3	A0A075B6R9	KVD24_HUMAN	8	8:105474790:G:A	105474790	A	1252	-0.3694	-5.637	2.132e-08	1	A0A075B6R9	ENSG00000241566	IGKV2D-24	immunoglobulin kappa variable 2D-24 (non-functional) [Source:HGNC Symbol;Acc:5797]	2	90043607	90044439	FALSE	26843.2	37972.1	45718.8	1791.61	614455	0.993651	NP5	0.969048	0.597255	.	.	.	.	A0A075B6R9	IGKV2D-24	immunoglobulin kappa variable 2D-24 (non-functional)	Other	other		287	6	1.46307	1.31077	A0A075B6R9	324	21885.8	21248.3
PROT025203_NP5	P14780	MMP9_HUMAN	11	11:72945341:C:T	72945341	C	1219	-0.4672	-5.63	2.238e-08	1	P14780	ENSG00000100985	MMP9	matrix metallopeptidase 9 (gelatinase B, 92kDa gelatinase, 92kDa type IV collagenase) [Source:HGNC Symbol;Acc:7176]	20	44637547	44645200	FALSE	5698.37	8251.02	10283.9	486.424	245155	0.96746	.	.	.	MMP9	Matrix metallopeptidase 9	5.2e-05	Mean (MS and Immuno)	P14780	MMP9	matrix metallopeptidase 9	Extracellular Space	peptidase	MMP2 MMP9 inhibitor, GS-5745, rebimastat, marimastat, prinomastat, glucosamine	288	23	7.86577	0.0584615	P14780	15	3006.09	4419.57
PROT025576_NP5	P31327-3	P31327-3_HUMAN	8	8:137031710:G:T	137031710	T	1162	0.4458	5.631	2.246e-08	1	P31327	ENSG00000021826	CPS1	carbamoyl-phosphate synthase 1, mitochondrial [Source:HGNC Symbol;Acc:2323]	2	211342406	211543831	FALSE	4706.49	9446.87	19669.2	218.346	362502	0.922222	.	.	.	CPS1	Carbamoyl-phosphate synthase 1	8.3e-06	Mass spectrometry	P31327-3	CPS1	carbamoyl-phosphate synthase 1	Cytoplasm	enzyme	N-carbamyl-L-glutamate	289	67	15.2494	8.72615	P31327;P31327-3	284	11126.9	27251.9
PROT021716_NP4	Q8WWQ8	STAB2_HUMAN	7	7:29130712:T:C	29130712	T	1020	0.2443	5.635	2.265e-08	1	Q8WWQ8	ENSG00000136011	STAB2	stabilin 2 [Source:HGNC Symbol;Acc:18629]	12	103981051	104160505	FALSE	2010.3	2198.6	1079.91	247.608	7970.26	0.809524	.	.	.	STAB2	Stabilin 2	1.2e-06	Mass spectrometry	Q8WWQ8	STAB2	stabilin 2	Plasma Membrane	transmembrane receptor		290	8	2.02939	0	not detected	0	0	0
PROT002091_NP1	P11233	RALA_HUMAN	8	8:12662159:T:C	12662159	C	1017	-0.2966	-5.631	2.317e-08	1	P11233	ENSG00000006451	RALA	v-ral simian leukemia viral oncogene homolog A (ras related) [Source:HGNC Symbol;Acc:9839]	7	39663082	39747723	FALSE	2179.36	2592.6	1351.97	591.542	10327.4	0.807143	.	.	.	.	.	.	.	P11233	RALA	RAS like proto-oncogene A	Cytoplasm	enzyme		291	7	2.49404	2.12615	P11233	161	1969.4	903.519
PROT008189_NP2	P24666	PPAC_HUMAN	2	2:254215:G:A	254215	A	1249	-0.2381	-5.62	2.355e-08	1	P24666	ENSG00000143727	ACP1	acid phosphatase 1, soluble [Source:HGNC Symbol;Acc:122]	2	264140	278283	TRUE	15622.9	17796.8	11586.4	2054.94	235239	0.99127	.	.	.	ACP1	Acid phosphatase 1	2e-06	Mass spectrometry	P24666	ACP1	acid phosphatase 1	Cytoplasm	phosphatase		292	12	4.305	4.13539	P24666	325	24064.9	25962.6
PROT002559_NP1	P31146	COR1A_HUMAN	18	18:46844240:T:C	46844240	C	1256	0.3163	5.618	2.382e-08	1	P31146	ENSG00000102879	CORO1A	coronin, actin binding protein, 1A [Source:HGNC Symbol;Acc:2252]	16	30194148	30200397	FALSE	83435.6	93030.4	52227.7	11074.2	700046	0.996825	NP2	0.997619	0.606429	CORO1A	Coronin 1A	4.5e-05	Mass spectrometry	P31146	CORO1A	coronin 1A	Cytoplasm	other		293	22	14.6188	8.78462	P31146	325	28921.5	16283.1
PROT006785_NP2	H7BXD5;P28676	GRAN_HUMAN;H7BXD5_HUMAN	18	18:25819821:G:A	25819821	A	1247	0.4644	5.614	2.429e-08	1	P28676	ENSG00000115271	GCA	grancalcin, EF-hand calcium binding protein [Source:HGNC Symbol;Acc:15990]	2	163175350	163228105	FALSE	11299.1	14772.6	23617.6	1075.31	529860	0.989683	.	.	.	GCA	Grancalcin	1.3e-06	Mass spectrometry	P28676	GCA	grancalcin	Cytoplasm	other		294	8	3.5973	1.68923	H7BXD5;P28676	318	10613.5	4709.86
PROT026995_NP5	Q6Q788	APOA5_HUMAN	18	18:14071464:G:A	14071464	A	1257	0.3051	5.609	2.503e-08	1	Q6Q788	ENSG00000110243	APOA5	apolipoprotein A-V [Source:HGNC Symbol;Acc:17288]	11	116660083	116663136	FALSE	391059	462563	325241	32569	4527660	0.997619	NP3	0.997619	0.840892	APOA5	Apolipoprotein A5	6.55e-05	Mean (MS and Immuno)	Q6Q788	APOA5	apolipoprotein A5	Extracellular Space	transporter		295	26	18.5322	18.84	Q6Q788	325	451596	220570
PROT006195_NP2	A0A7I2YQ78;P67870;Q5SRQ6	A0A7I2YQ78_HUMAN;CSK2B_HUMAN;Q5SRQ6_HUMAN	8	8:72031513:T:G	72031513	T	1142	-0.2369	-5.607	2.58e-08	1	Q5SRQ6	ENSG00000204435	CSNK2B	casein kinase 2, beta polypeptide [Source:HGNC Symbol;Acc:2460]	6	31633013	31638120	FALSE	6023.86	8474.96	7250.01	620.683	103603	0.906349	.	.	.	CSNK2B	Casein kinase 2 beta	8.3e-08	Mass spectrometry	P67870	CSNK2B	casein kinase 2 beta	Cytoplasm	kinase		296	5	2.23193	1.57231	A0A7I2YQ78;P67870;Q5SRQ6	242	8226.92	5149.97
PROT019158_NP4	P06681	CO2_HUMAN	1	1:176816410:T:C	176816410	C	1259	-0.2221	-5.603	2.581e-08	1	P06681	ENSG00000166278	C2	complement component 2 [Source:HGNC Symbol;Acc:1248]	6	31865562	31913449	FALSE	17424.3	18258.9	8288.88	2823.72	56871.3	0.999206	NP5	0.995238	0.578443	C2	Complement C2	0.034	Mass spectrometry	P06681	C2	complement C2	Extracellular Space	peptidase		297	38	25.0564	15.5446	P06681	325	14388.6	4729.97
PROT012797_NP3	O43147;O43147-2	O43147-2_HUMAN;SGSM2_HUMAN	19	19:2250528:G:A	2250528	G	1145	0.2275	5.593	2.79e-08	1	O43147	ENSG00000141258	SGSM2	small G protein signaling modulator 2 [Source:HGNC Symbol;Acc:29026]	17	2240792	2284352	FALSE	19752.1	23812.8	15540.5	2456.33	127622	0.90873	.	.	.	.	.	.	.	O43147	SGSM2	small G protein signaling modulator 2	Cytoplasm	other		298	1	0.909452	0	not detected	0	0	0
PROT007935_NP2	P14543	NID1_HUMAN	2	2:182343278:A:G	182343278	A	1256	0.2622	5.583	2.901e-08	1	P14543	ENSG00000116962	NID1	nidogen 1 [Source:HGNC Symbol;Acc:7821]	1	236139130	236228462	FALSE	435850	460955	145532	57996.6	1188040	0.996825	NP3	0.997619	0.66663	NID1	Nidogen 1	0.00015	Mass spectrometry	P14543	NID1	nidogen 1	Extracellular Space	other		299	68	53.8022	38.7692	P14543	325	68853	26055.2
PROT003096_NP1	P62258	1433E_HUMAN	8	8:69847300:A:G	69847300	G	1253	-0.3542	-5.576	3.006e-08	1	P62258	ENSG00000108953	YWHAE	tyrosine 3-monooxygenase/tryptophan 5-monooxygenase activation protein, epsilon [Source:HGNC Symbol;Acc:12851]	17	1247566	1303672	FALSE	23284.5	25138.8	15380.1	1194.14	186345	0.994444	NP5	0.953175	0.695079	YWHAE	Tyrosine 3-monooxygenase/tryptophan 5-monooxygenase activation protein epsilon	8.3e-05	Mass spectrometry	P62258	YWHAE	tyrosine 3-monooxygenase/tryptophan 5-monooxygenase activation protein epsilon	Cytoplasm	other		300	20	11.1612	10.2339	P62258	325	36444.4	36395
PROT017880_NP4	A8MUN2	A8MUN2_HUMAN	5	5:106033716:A:G	106033716	A	1259	0.2249	5.575	3.021e-08	1	A8MUN2	ENSG00000084674	APOB	apolipoprotein B [Source:HGNC Symbol;Acc:603]	2	21224301	21266945	FALSE	1964310	2.30147e+06	1.43743e+06	145678	10545900	0.999206	NP2	0.996825	0.567583	APOB	Apolipoprotein B	0.8	Mean (MS and Immuno)	A8MUN2	APOB	apolipoprotein B	Extracellular Space	transporter	mipomersen	301	87	53.8451	47.6123	A8MUN2	325	809759	394144
PROT015412_NP3	Q68BL7	OLM2A_HUMAN	9	9:127562973:G:A	127562973	G	1101	0.2459	5.577	3.072e-08	1	Q68BL7	ENSG00000185585	OLFML2A	olfactomedin-like 2A [Source:HGNC Symbol;Acc:27270]	9	127539437	127577164	TRUE	2824.85	3076.42	1527.86	389.202	18520.9	0.87381	.	.	.	OLFML2A	Olfactomedin like 2A	2.4e-07	Mass spectrometry	Q68BL7	OLFML2A	olfactomedin like 2A	Extracellular Space	other		302	6	1.49245	0	not detected	0	0	0
PROT016628_NP3	Q9HB71	CYBP_HUMAN	3	3:149994553:T:C	149994553	T	1252	0.2588	5.568	3.148e-08	1	Q9HB71	ENSG00000116161	CACYBP	calcyclin binding protein [Source:HGNC Symbol;Acc:30423]	1	174968300	174980851	FALSE	8825.84	10287	6753.07	1048.64	66739	0.993651	.	.	.	CACYBP	Calcyclin binding protein	5.6e-07	Mass spectrometry	Q9HB71	CACYBP	calcyclin binding protein	Nucleus	other		303	13	6.07307	4.01539	Q9HB71	320	5214.78	4396.42
PROT009327_NP2	Q14974	IMB1_HUMAN	17	17:26694861:G:A	26694861	G	1255	0.2194	5.566	3.181e-08	1	Q14974	ENSG00000108424	KPNB1	karyopherin (importin) beta 1 [Source:HGNC Symbol;Acc:6400]	17	45726842	45762871	FALSE	9606.73	11424.8	7858.48	1633.17	128923	0.996032	NP3	0.94127	0.562381	KPNB1	Karyopherin subunit beta 1	1.6e-06	Mass spectrometry	Q14974	KPNB1	karyopherin subunit beta 1	Nucleus	other		304	32	16.2748	14.5415	Q14974	325	18230.2	13600.3
PROT028501_NP5	Q9UKU9	ANGL2_HUMAN	14	14:73119803:C:G	73119803	G	1253	-0.4851	-5.562	3.26e-08	1	Q9UKU9	ENSG00000136859	ANGPTL2	angiopoietin-like 2 [Source:HGNC Symbol;Acc:490]	9	129849611	129885162	FALSE	18269	20378.4	10503.8	2249.29	60264.6	0.994444	.	.	.	ANGPTL2	Angiopoietin like 2	2.35e-06	Mean (MS and Immuno)	Q9UKU9	ANGPTL2	angiopoietin like 2	Extracellular Space	other		305	24	12.8904	6.43385	Q9UKU9	323	6003.57	2462.55
PROT005634_NP1	Q9Y3E7	CHMP3_HUMAN	19	19:37455948:C:G	37455948	G	1233	0.227	5.559	3.318e-08	1	Q9Y3E7	ENSG00000115561	CHMP3	charged multivesicular body protein 3 [Source:HGNC Symbol;Acc:29865]	2	86730554	86948245	FALSE	4562.29	5019.62	2352.87	844.521	33822.1	0.978571	.	.	.	.	.	.	.	Q9Y3E7	CHMP3	charged multivesicular body protein 3	Cytoplasm	other		306	7	3.00794	1.01231	Q9Y3E7	147	3565.8	1564.16
PROT010890_NP2	Q9HCG7	GBA2_HUMAN	1	1:9387506:G:A	9387506	A	1252	-0.2561	-5.557	3.348e-08	1	Q9HCG7	ENSG00000070610	GBA2	glucosidase, beta (bile acid) 2 [Source:HGNC Symbol;Acc:18986]	9	35736863	35749983	FALSE	217416	233647	85203.6	29960.1	645571	0.993651	.	.	.	.	.	.	.	Q9HCG7	GBA2	glucosylceramidase beta 2	Cytoplasm	enzyme	sinbaglustat	307	4	1.0143	0	not detected	0	0	0
PROT020811_NP4	Q14558-2	Q14558-2_HUMAN	5	5:63755170:A:G	63755170	G	1209	0.2766	5.553	3.452e-08	1	Q14558	ENSG00000161542	PRPSAP1	phosphoribosyl pyrophosphate synthetase-associated protein 1 [Source:HGNC Symbol;Acc:9466]	17	74305567	74380602	FALSE	4512.06	5131.16	3665.47	295.102	61354.2	0.959524	.	.	.	PRPSAP1	Phosphoribosyl pyrophosphate synthetase associated protein 1	2.4e-08	Mass spectrometry	Q14558	PRPSAP1	phosphoribosyl pyrophosphate synthetase associated protein 1	Extracellular Space	other		308	20	5.0135	1.24615	Q14558-2	147	18399.1	19911.3
PROT020192_NP4	P52907	CAZA1_HUMAN	4	4:185810329:T:C	185810329	T	1254	0.226	5.55	3.476e-08	1	P52907	ENSG00000116489	CAPZA1	capping protein (actin filament) muscle Z-line, alpha 1 [Source:HGNC Symbol;Acc:1488]	1	113161795	113214241	FALSE	21801.4	23831.2	17029.4	1849.13	204985	0.995238	NP5	0.984921	0.845686	CAPZA1	Capping actin protein of muscle Z-line subunit alpha 1	1.6e-05	Mass spectrometry	P52907	CAPZA1	capping actin protein of muscle Z-line subunit alpha 1	Cytoplasm	other		309	13	7.42415	4.93231	P52907	300	6298.31	3892.3
PROT026195_NP5	P80108	PHLD_HUMAN	6	6:24418948:G:A	24418948	A	1257	0.318	5.549	3.494e-08	1	P80108	ENSG00000112293	GPLD1	glycosylphosphatidylinositol specific phospholipase D1 [Source:HGNC Symbol;Acc:4459]	6	24424793	24495433	TRUE	74130.8	78330.1	35073.7	10607.6	327666	0.997619	NP3	0.996032	0.752522	GPLD1	Glycosylphosphatidylinositol specific phospholipase D1	0.05155	Mean (MS and Immuno)	P80108	GPLD1	glycosylphosphatidylinositol specific phospholipase D1	Cytoplasm	enzyme		310	24	19.2899	4.92308	P80108	311	5273.56	2613.23
PROT013455_NP3	P08123	CO1A2_HUMAN	10	10:29411736:C:T	29411736	T	1255	0.2951	5.547	3.536e-08	1	P08123	ENSG00000164692	COL1A2	collagen, type I, alpha 2 [Source:HGNC Symbol;Acc:2198]	7	94023873	94060544	FALSE	11740.8	13600.6	12022	542.614	245222	0.996032	.	.	.	COL1A2	Collagen type I alpha 2 chain	2.7e-05	Mass spectrometry	P08123	COL1A2	collagen type I alpha 2 chain	Extracellular Space	other	collagenase	311	26	6.54964	0.243077	P08123	57	5046.93	3628.34
PROT009771_NP2	Q6YHK3	CD109_HUMAN	6	6:74513576:C:T	74513576	T	1237	0.2375	5.548	3.537e-08	1	Q6YHK3	ENSG00000156535	CD109	CD109 molecule [Source:HGNC Symbol;Acc:21685]	6	74405508	74538040	TRUE	6721.67	7231.95	4131.75	378.615	60598.6	0.981746	.	.	.	CD109	CD109 molecule	0.00018	Mass spectrometry	Q6YHK3	CD109	CD109 molecule	Plasma Membrane	other		312	22	7.25338	6.09539	Q6YHK3	318	8883.25	5418.28
PROT006435_NP2	B7Z4G8	B7Z4G8_HUMAN	4	4:150957395:G:C	150957395	G	1253	0.2359	5.547	3.549e-08	1	B7Z4G8	ENSG00000105290	APLP1	amyloid beta (A4) precursor-like protein 1 [Source:HGNC Symbol;Acc:597]	19	36358801	36370693	FALSE	20536.9	19354.6	9322.78	1005.31	52150.6	0.994444	.	.	.	APLP1	Amyloid beta precursor like protein 1	6.4e-06	Mass spectrometry	B7Z4G8	APLP1	amyloid beta precursor like protein 1	Extracellular Space	other		313	15	8.03177	2.63077	B7Z4G8	289	7390.25	5614.12
PROT000422_NP1	A0A7I2V4L6;O15498	A0A7I2V4L6_HUMAN;YKT6_HUMAN	3	3:32882007:G:A	32882007	A	1169	-0.2311	-5.548	3.568e-08	1	O15498	ENSG00000106636	YKT6	YKT6 v-SNARE homolog (S. cerevisiae) [Source:HGNC Symbol;Acc:16959]	7	44240567	44253893	FALSE	60310.7	74948.7	65950.1	550.026	493983	0.927778	.	.	.	YKT6	YKT6 v-SNARE homolog	2.3e-08	Mass spectrometry	A0A7I2V4L6	YKT6	YKT6 v-SNARE homolog	Cytoplasm	enzyme		314	8	1.91263	0.787692	not detected	0	0	0
PROT008220_NP2	P26447	S10A4_HUMAN	5	5:71172066:C:A	71172066	A	1251	-0.2866	-5.545	3.59e-08	1	P26447	ENSG00000196154	S100A4	S100 calcium binding protein A4 [Source:HGNC Symbol;Acc:10494]	1	153516089	153522612	FALSE	19932.5	21574.8	11804.1	923.525	125720	0.992857	NP4	0.85873	0.410204	S100A4	S100 calcium binding protein A4	9.6e-06	Mass spectrometry	P26447	S100A4	S100 calcium binding protein A4	Cytoplasm	other		315	5	3.67673	3.27077	P26447	325	20247.5	8696.26
PROT002802_NP1	P49137	MAPK2_HUMAN	1	1:234646443:C:T	234646443	C	1166	0.2274	5.545	3.639e-08	1	P49137	ENSG00000162889	MAPKAPK2	mitogen-activated protein kinase-activated protein kinase 2 [Source:HGNC Symbol;Acc:6887]	1	206858289	206907628	FALSE	6131.6	8282.44	9537.82	398.723	102265	0.925397	.	.	.	.	.	.	.	P49137	MAPKAPK2	MAPK activated protein kinase 2	Nucleus	kinase	cdc25C phosphatase (211-221), rottlerin, zunsemetinib, MK2 inhibitory peptide	316	18	5.83161	1.88923	P49137	204	6927.59	5670.85
PROT018090_NP4	E9PAV3	NACAM_HUMAN	2	2:34259164:T:A	34259164	T	1251	0.2976	5.542	3.647e-08	1	E9PAV3	ENSG00000196531	NACA	nascent polypeptide-associated complex alpha subunit [Source:HGNC Symbol;Acc:7629]	12	57106212	57125412	FALSE	8408.09	10437.1	8983.03	894.508	126581	0.992857	.	.	.	.	.	.	.	E9PAV3	NACA	nascent polypeptide associated complex subunit alpha	Cytoplasm	transcription regulator		317	35	8.35901	2.89231	E9PAV3	292	4111.2	3082.79
PROT003292_NP1	Q04941	PLP2_HUMAN	4	4:180162940:A:G	180162940	G	1176	-0.229	-5.544	3.65e-08	1	Q04941	ENSG00000102007	PLP2	proteolipid protein 2 (colonic epithelium-enriched) [Source:HGNC Symbol;Acc:9087]	X	49028273	49031588	FALSE	5371.94	5884.67	3307.32	1092.6	53287.8	0.933333	.	.	.	PLP2	Proteolipid protein 2	2.5e-07	Mass spectrometry	Q04941	PLP2	proteolipid protein 2	Cytoplasm	transporter		318	2	0.967434	0.889231	Q04941	289	8265.72	5788.49
PROT019115_NP4	P05090	APOD_HUMAN	3	3:152203443:G:A	152203443	A	1259	0.3415	5.535	3.78e-08	1	P05090	ENSG00000189058	APOD	apolipoprotein D [Source:HGNC Symbol;Acc:612]	3	195295573	195311076	FALSE	337310	413402	280875	64106.4	2651210	0.999206	NP3	0.996032	0.582182	APOD	Apolipoprotein D	0.0945	Mean (MS and Immuno)	P05090	APOD	apolipoprotein D	Extracellular Space	transporter		319	12	6.78951	5.65231	P05090	325	152681	78649.7
PROT020432_NP4	P78371	TCPB_HUMAN	17	17:76720495:G:C	76720495	C	1259	0.4469	5.534	3.812e-08	1	P78371	ENSG00000166226	CCT2	chaperonin containing TCP1, subunit 2 (beta) [Source:HGNC Symbol;Acc:1615]	12	69979114	69995350	FALSE	18757.5	22424.8	16981.4	3259.28	329309	0.999206	NP3	0.994444	0.589511	CCT2	Chaperonin containing TCP1 subunit 2	3.5e-06	Mass spectrometry	P78371	CCT2	chaperonin containing TCP1 subunit 2	Cytoplasm	kinase		320	41	21.3709	8.99077	P78371	324	10412	10809.6
PROT016067_NP3	Q96A00	PP14A_HUMAN	19	19:38765072:C:T	38765072	T	1157	-0.2356	-5.534	3.865e-08	1	Q96A00	ENSG00000167641	PPP1R14A	protein phosphatase 1, regulatory (inhibitor) subunit 14A [Source:HGNC Symbol;Acc:14871]	19	38741877	38747231	TRUE	9009.26	11534.9	9055.73	404.672	68865	0.918254	.	.	.	PPP1R14A	Protein phosphatase 1 regulatory inhibitor subunit 14A	8.8e-07	Mass spectrometry	Q96A00	PPP1R14A	protein phosphatase 1 regulatory inhibitor subunit 14A	Cytoplasm	other		321	5	2.44956	1.02462	Q96A00;Q96A00-2	220	3066.92	2858.42
PROT001278_NP1	O15371	EIF3D_HUMAN	6	6:126216025:G:A	126216025	G	1246	0.2351	5.531	3.868e-08	1	O15371	ENSG00000100353	EIF3D	eukaryotic translation initiation factor 3, subunit D [Source:HGNC Symbol;Acc:3278]	22	36906897	36925483	FALSE	34823.6	39880.1	23542.3	785.256	171017	0.988889	NP2	0.994444	0.779009	EIF3D	Eukaryotic translation initiation factor 3 subunit D	3.6e-08	Mass spectrometry	O15371	EIF3D	eukaryotic translation initiation factor 3 subunit D	Cytoplasm	translation regulator		322	18	4.22796	1.57231	O15371	299	16582.6	10692.1
PROT022755_NP4	Q9UKZ9	PCOC2_HUMAN	16	16:24900211:G:A	24900211	A	1259	-0.2472	-5.526	3.983e-08	1	Q9UKZ9	ENSG00000163710	PCOLCE2	procollagen C-endopeptidase enhancer 2 [Source:HGNC Symbol;Acc:8739]	3	142534764	142608045	FALSE	232064	251246	124574	31423.5	800066	0.999206	NP2	0.996825	0.665593	PCOLCE2	Procollagen C-endopeptidase enhancer 2	5.8e-07	Mass spectrometry	Q9UKZ9	PCOLCE2	procollagen C-endopeptidase enhancer 2	Extracellular Space	other		323	22	17.0079	14.4431	Q9UKZ9	325	101619	32694.7
PROT008239_NP2	P27797	CALR_HUMAN	21	21:40053079:G:C	40053079	G	1256	0.2524	5.523	4.045e-08	1.00285	P27797	ENSG00000179218	CALR	calreticulin [Source:HGNC Symbol;Acc:1455]	19	13049392	13055303	FALSE	269488	321971	196885	28673.4	2393190	0.996825	NP3	0.997619	0.636891	CALR	Calreticulin	0.00021	Mass spectrometry	P27797	CALR	calreticulin	Cytoplasm	transcription regulator		324	21	14.6211	8.49846	P27797	325	60997.5	23641.4
PROT013443_NP3	P07814	SYEP_HUMAN	20	20:23503309:T:C	23503309	T	1252	0.2098	5.522	4.076e-08	1	P07814	ENSG00000136628	EPRS	glutamyl-prolyl-tRNA synthetase [Source:HGNC Symbol;Acc:3418]	1	220141943	220220000	FALSE	13284.1	18037.6	14587.7	2198.72	122571	0.993651	.	.	.	.	.	.	.	P07814	EPRS1	glutamyl-prolyl-tRNA synthetase 1	Cytoplasm	enzyme		325	52	11.197	6.93539	P07814	322	6533.45	4081.21
PROT000582_NP1	A2A274;Q99798	A2A274_HUMAN;ACON_HUMAN	3	3:9072370:C:T	9072370	C	1141	-0.3673	-5.524	4.107e-08	1	Q99798	ENSG00000100412	ACO2	aconitase 2, mitochondrial [Source:HGNC Symbol;Acc:118]	22	41865129	41924993	FALSE	3433.03	4263.04	3551.67	412.102	55342	0.905556	.	.	.	ACO2	Aconitase 2	2e-06	Mass spectrometry	A2A274	ACO2	aconitase 2	Cytoplasm	enzyme		326	34	6.10087	1.53231	A2A274;Q99798	145	4078.92	6060.75
PROT001071_NP1	J3KTM6;J3QQV2;O15427	J3KTM6_HUMAN;J3QQV2_HUMAN;MOT4_HUMAN	22	22:44589008:T:C	44589008	C	1174	0.2413	5.521	4.15e-08	1	O15427	ENSG00000141526	SLC16A3	solute carrier family 16 (monocarboxylate transporter), member 3 [Source:HGNC Symbol;Acc:10924]	17	80186273	80219005	FALSE	4502.52	4750.93	2035.82	703.916	22906.7	0.931746	.	.	.	SLC16A3	Solute carrier family 16 member 3	2.6e-07	Mass spectrometry	O15427	SLC16A3	solute carrier family 16 member 3	Plasma Membrane	transporter		327	6	1.67276	0.652308	J3KTM6;J3QQV2;O15427	198	5630.53	2525.36
PROT013328_NP3	P04085	PDGFA_HUMAN	7	7:47739554:G:A	47739554	A	1160	-0.2776	-5.52	4.179e-08	1	P04085	ENSG00000197461	PDGFA	platelet-derived growth factor alpha polypeptide [Source:HGNC Symbol;Acc:8799]	7	536895	559933	FALSE	8202.43	10829.5	8843.46	2368.95	90453.9	0.920635	.	.	.	PDGFA	Platelet derived growth factor subunit A	5.8e-07	Mass spectrometry	P04085	PDGFA	platelet derived growth factor subunit A	Extracellular Space	growth factor		328	3	1.58697	0.756923	P04085;P04085-2	246	3960.5	1504.43
PROT003899_NP1	Q658P3;Q658P3-2	Q658P3-2_HUMAN;STEA3_HUMAN	20	20:23019541:T:C	23019541	C	1068	-0.2384	-5.521	4.235e-08	1	Q658P3	ENSG00000115107	STEAP3	STEAP family member 3, metalloreductase [Source:HGNC Symbol;Acc:24592]	2	119981384	120023228	FALSE	4327.73	4765.62	2541.39	280.641	15737.4	0.847619	.	.	.	.	.	.	.	Q658P3	STEAP3	STEAP3 metalloreductase	Cytoplasm	transporter		329	11	2.76807	0.812308	Q658P3;Q658P3-2	168	4427.74	1875.7
PROT023671_NP5	B4DR80;Q9Y6E0-2	B4DR80_HUMAN;Q9Y6E0-2_HUMAN	6	6:169303282:T:A	169303282	A	1252	0.4474	5.514	4.269e-08	1	Q9Y6E0	ENSG00000102572	STK24	serine/threonine kinase 24 [Source:HGNC Symbol;Acc:11403]	13	99102455	99230194	FALSE	32155.9	43670.8	38142.1	1165.43	233481	0.993651	NP4	0.995238	0.767488	STK24	Serine/threonine kinase 24	1.1e-06	Mass spectrometry	Q9Y6E0	STK24	serine/threonine kinase 24	Cytoplasm	kinase	bosutinib, bosutinib/rituximab, bosutinib/imatinib	330	23	10.6743	8.21846	B4DR80;Q9Y6E0;Q9Y6E0-2	323	14234.6	12293.8
PROT003406_NP1	Q13094	LCP2_HUMAN	4	4:180920998:A:C	180920998	C	1255	-0.2507	-5.509	4.37e-08	1	Q13094	ENSG00000043462	LCP2	lymphocyte cytosolic protein 2 (SH2 domain containing leukocyte protein of 76kDa) [Source:HGNC Symbol;Acc:6529]	5	169673241	169725231	FALSE	22186.7	26379.2	17598.9	788.556	189557	0.996032	NP4	0.995238	0.857726	LCP2	Lymphocyte cytosolic protein 2	2.9e-06	Mass spectrometry	Q13094	LCP2	lymphocyte cytosolic protein 2	Cytoplasm	other		331	23	12.861	6.27692	Q13094	314	12161.9	7875.01
PROT003225_NP1	Q00722;Q00722-2;Q00722-3	PLCB2_HUMAN;Q00722-2_HUMAN;Q00722-3_HUMAN	2	2:79909261:G:A	79909261	A	1151	0.2426	5.511	4.396e-08	1	Q00722	ENSG00000137841	PLCB2	phospholipase C, beta 2 [Source:HGNC Symbol;Acc:9055]	15	40570377	40600136	FALSE	3141.89	3523.42	1974.53	317.053	17997.4	0.913492	.	.	.	PLCB2	Phospholipase C beta 2	1.1e-08	Mass spectrometry	Q00722	PLCB2	phospholipase C beta 2	Cytoplasm	enzyme		332	32	8.28832	0.883077	Q00722;Q00722-2	111	2642.05	2040.26
PROT019401_NP4	P13073	COX41_HUMAN	4	4:79925104:A:G	79925104	G	1101	0.3636	5.511	4.455e-08	1	P13073	ENSG00000131143	COX4I1	cytochrome c oxidase subunit IV isoform 1 [Source:HGNC Symbol;Acc:2265]	16	85832239	85840650	FALSE	7348.41	8890.1	6799.2	1152.01	78579.2	0.87381	.	.	.	COX4I1	Cytochrome c oxidase subunit 4I1	5.5e-08	Mass spectrometry	P13073	COX4I1	cytochrome c oxidase subunit 4I1	Cytoplasm	enzyme		333	10	3.83241	1.32	P13073	134	6099.48	4583.98
PROT004393_NP1	Q8TCV5;Q8TCV5-2	Q8TCV5-2_HUMAN;WFDC5_HUMAN	4	4:7432495:T:C	7432495	C	1221	0.2793	5.507	4.456e-08	1	Q8TCV5	ENSG00000175121	WFDC5	WAP four-disulfide core domain 5 [Source:HGNC Symbol;Acc:20477]	20	43738093	43743813	FALSE	6350.35	7460.17	4799.39	1314.18	52041.7	0.969048	.	.	.	.	.	.	.	Q8TCV5	WFDC5	WAP four-disulfide core domain 5	Extracellular Space	other		334	1	0.969817	0.76	Q8TCV5;Q8TCV5-2	247	4447.86	1676.9
PROT000776_NP1	D6RD18	D6RD18_HUMAN	1	1:151531723:G:A	151531723	A	1191	-0.2643	-5.506	4.499e-08	1	D6RD18	ENSG00000197451	HNRNPAB	heterogeneous nuclear ribonucleoprotein A/B [Source:HGNC Symbol;Acc:5034]	5	177631508	177638164	FALSE	6162.24	9464.35	8057.96	574.251	73225.4	0.945238	.	.	.	HNRNPAB	Heterogeneous nuclear ribonucleoprotein A/B	4.6e-07	Mass spectrometry	D6RD18	HNRNPAB	heterogeneous nuclear ribonucleoprotein A/B	Nucleus	enzyme		335	7	2.17554	1.61539	not detected	0	0	0
PROT020974_NP4	Q16762	THTR_HUMAN	19	19:48601350:T:C	48601350	T	1055	-0.2392	-5.509	4.524e-08	1	Q16762	ENSG00000128311	TST	thiosulfate sulfurtransferase (rhodanese) [Source:HGNC Symbol;Acc:12388]	22	37406900	37415681	FALSE	7552.61	7848.5	3887.24	636.228	38136.8	0.837302	.	.	.	TST	Thiosulfate sulfurtransferase	5.6e-07	Mass spectrometry	Q16762	TST	thiosulfate sulfurtransferase	Cytoplasm	enzyme		336	8	2.90866	1.40308	Q16762	209	5537.94	3395.78
PROT022117_NP4	Q9BSJ8;Q9BSJ8-2	ESYT1_HUMAN;Q9BSJ8-2_HUMAN	11	11:23183507:C:A	23183507	A	1157	0.4403	5.504	4.559e-08	1	Q9BSJ8	ENSG00000139641	ESYT1	extended synaptotagmin-like protein 1 [Source:HGNC Symbol;Acc:29534]	12	56512034	56538455	FALSE	6363.23	7057.61	4888.07	356.513	49232.2	0.918254	.	.	.	ESYT1	Extended synaptotagmin 1	7.2e-07	Mass spectrometry	Q9BSJ8	ESYT1	extended synaptotagmin 1	Cytoplasm	transporter		337	31	9.72518	2.20615	Q9BSJ8;Q9BSJ8-2	183	5343.21	3936.79
PROT018460_NP4	O14617-5	O14617-5_HUMAN	2	2:56061813:T:C	56061813	C	1060	-0.4848	-5.508	4.567e-08	1	O14617	ENSG00000065000	AP3D1	adaptor-related protein complex 3, delta 1 subunit [Source:HGNC Symbol;Acc:568]	19	2100988	2164464	FALSE	2925.12	3312.11	2458.09	393.839	52742.7	0.84127	.	.	.	AP3D1	Adaptor related protein complex 3 subunit delta 1	2.8e-08	Mass spectrometry	O14617-5	AP3D1	adaptor related protein complex 3 subunit delta 1	Cytoplasm	other		338	28	6.60206	1.70154	O14617-5	161	3625.72	2806.33
PROT006547_NP2	E7END6	E7END6_HUMAN	11	11:24439442:A:G	24439442	G	1256	-0.2487	-5.498	4.656e-08	1	E7END6	ENSG00000115718	PROC	protein C (inactivator of coagulation factors Va and VIIIa) [Source:HGNC Symbol;Acc:9451]	2	128176003	128186822	FALSE	1819255	1.8283e+06	722754	136186	4348300	0.996825	NP4	0.997619	0.747863	PROC	Protein C, inactivator of coagulation factors Va and VIIIa	0.0052	Mass spectrometry	E7END6	PROC	protein C, inactivator of coagulation factors Va and VIIIa	Extracellular Space	peptidase	argatroban	339	31	23.1223	23.0031	E7END6	325	2437828	692167
PROT017668_NP4	A0A7I2V313	A0A7I2V313_HUMAN	3	3:155958216:T:C	155958216	T	1233	-0.2216	-5.494	4.772e-08	1	A0A7I2V313	ENSG00000174080	CTSF	cathepsin F [Source:HGNC Symbol;Acc:2531]	11	66330934	66336312	FALSE	4609.81	5171.9	2911.85	484.22	21377.4	0.978571	.	.	.	CTSF	Cathepsin F	5.8e-06	Mass spectrometry	A0A7I2V313	CTSF	cathepsin F	Cytoplasm	peptidase		340	8	4.03018	0.624615	not detected	0	0	0
PROT000970_NP1	G3V3J9	G3V3J9_HUMAN	14	14:53036375:A:G	53036375	G	1152	-0.4064	-5.496	4.774e-08	1	G3V3J9	ENSG00000186469	GNG2	guanine nucleotide binding protein (G protein), gamma 2 [Source:HGNC Symbol;Acc:4404]	14	52292913	52446060	TRUE	3797.95	4159.87	2425.6	209.685	24088.6	0.914286	.	.	.	GNG2	G protein subunit gamma 2	1.7e-07	Mass spectrometry	G3V3J9	GNG2	G protein subunit gamma 2	Plasma Membrane	other		341	3	1.71009	0.849231	G3V2N0;G3V3J9;P59768	230	3510.87	1553.56
PROT008088_NP2	P20700	LMNB1_HUMAN	20	20:60244125:A:G	60244125	G	1221	-0.413	-5.494	4.781e-08	1	P20700	ENSG00000113368	LMNB1	lamin B1 [Source:HGNC Symbol;Acc:6637]	5	126112315	126172712	FALSE	3264.91	3847.22	2357.73	566.637	22745.6	0.969048	.	.	.	LMNB1	Lamin B1	2.1e-06	Mass spectrometry	P20700	LMNB1	lamin B1	Nucleus	other		342	17	1.46307	1.48923	P20700	317	4057.54	1769.97
PROT018242_NP4	G5E9W0;Q53H76	G5E9W0_HUMAN;PLA1A_HUMAN	7	7:9004837:T:G	9004837	G	1259	-0.2728	-5.49	4.86e-08	1	Q53H76	ENSG00000144837	PLA1A	phospholipase A1 member A [Source:HGNC Symbol;Acc:17661]	3	119316689	119348658	FALSE	99100.6	107070	57566.9	12359.1	469779	0.999206	.	.	.	PLA1A	Phospholipase A1 member A	4.2e-07	Mass spectrometry	Q53H76	PLA1A	phospholipase A1 member A	Extracellular Space	enzyme		343	21	13.4257	9.17539	G5E9W0;Q53H76	325	34319.6	13830.5
PROT001466_NP1	O75390	CISY_HUMAN	22	22:26374441:G:A	26374441	A	1251	-0.4763	-5.49	4.869e-08	1	O75390	ENSG00000062485	CS	citrate synthase [Source:HGNC Symbol;Acc:2422]	12	56665483	56694176	FALSE	13677.7	15202.4	9137.74	586.569	121238	0.992857	NP2	0.945238	0.68369	CS	Citrate synthase	6.7e-07	Mass spectrometry	O75390	CS	citrate synthase	Cytoplasm	enzyme		344	14	7.33995	3.91077	B4DJV2;O75390	290	10948.9	10240.6
PROT002725_NP1	P43250-2	P43250-2_HUMAN	5	5:73366839:G:A	73366839	G	1213	0.2819	5.489	4.93e-08	1	P43250	ENSG00000198055	GRK6	G protein-coupled receptor kinase 6 [Source:HGNC Symbol;Acc:4545]	5	176830205	176869902	FALSE	5204.12	5613.78	2645.77	392.922	23301.1	0.962698	.	.	.	GRK6	G protein-coupled receptor kinase 6	1.7e-07	Mass spectrometry	P43250-2	GRK6	G protein-coupled receptor kinase 6	Plasma Membrane	kinase		345	22	7.41144	3.91077	P43250;P43250-2;P43250-3	279	5683.18	3527.4
PROT015404_NP3	Q641Q3	METRL_HUMAN	10	10:121922851:G:T	121922851	T	1254	0.2535	5.481	5.123e-08	1	Q641Q3	ENSG00000176845	METRNL	meteorin, glial cell differentiation regulator-like [Source:HGNC Symbol;Acc:27584]	17	81037567	81052864	FALSE	12363.1	13162.9	7687.62	2493.63	202935	0.995238	.	.	.	METRNL	Meteorin like, glial cell differentiation regulator	8.7e-07	Mean (MS and Immuno)	Q641Q3	METRNL	meteorin like, glial cell differentiation regulator	Cytoplasm	other		346	8	4.79825	3.24923	Q641Q3	324	6048.07	1911.96
PROT017274_NP4	A0A075B6J9	LV218_HUMAN	21	21:40044502:C:T	40044502	T	1237	0.2163	5.48	5.164e-08	1	A0A075B6J9	ENSG00000211664	IGLV2-18	immunoglobulin lambda variable 2-18 [Source:HGNC Symbol;Acc:5889]	22	23077095	23077584	FALSE	21858.6	58798.9	134145	1032.16	1723060	0.981746	.	.	.	IGLV2-18	Immunoglobulin lambda variable 2-18	0.00057	Mass spectrometry	A0A075B6J9	IGLV2-18	immunoglobulin lambda variable 2-18	Other	other		347	4	2.01668	1.50154	A0A075B6J9	281	27576.8	44002.9
PROT005679_NP1	Q9Y5K6	CD2AP_HUMAN	6	6:47595155:A:T	47595155	A	1184	0.2261	5.48	5.182e-08	1	Q9Y5K6	ENSG00000198087	CD2AP	CD2-associated protein [Source:HGNC Symbol;Acc:14258]	6	47445525	47594999	TRUE	3466.03	4534.51	4144.17	348.716	53962.9	0.939683	.	.	.	CD2AP	CD2 associated protein	5.8e-08	Mass spectrometry	Q9Y5K6	CD2AP	CD2 associated protein	Cytoplasm	other		348	21	4.22796	0.421538	Q9Y5K6	80	1937.97	1421.68
PROT027325_NP5	Q8NBJ5	GT251_HUMAN	7	7:6584508:C:T	6584508	T	1122	-0.3184	-5.482	5.182e-08	1	Q8NBJ5	ENSG00000130309	COLGALT1	collagen beta(1-O)galactosyltransferase 1 [Source:HGNC Symbol;Acc:26182]	19	17666403	17693971	FALSE	4251.66	4755.18	3720.37	419.25	70088	0.890476	.	.	.	COLGALT1	Collagen beta(1-O)galactosyltransferase 1	9.7e-09	Mass spectrometry	Q8NBJ5	COLGALT1	collagen beta(1-O)galactosyltransferase 1	Cytoplasm	enzyme		349	5	2.18348	0	not detected	0	0	0
PROT026411_NP5	Q13043	STK4_HUMAN	3	3:95080377:G:A	95080377	A	1134	-0.2272	-5.481	5.206e-08	1	Q13043	ENSG00000101109	STK4	serine/threonine kinase 4 [Source:HGNC Symbol;Acc:11408]	20	43595115	43708600	FALSE	4098.93	5026.72	4012.61	262.587	38253.6	0.9	.	.	.	STK4	Serine/threonine kinase 4	4.5e-08	Mass spectrometry	Q13043	STK4	serine/threonine kinase 4	Cytoplasm	kinase	XMU-MP-1	350	26	6.29468	5.01539	Q13043	310	4748.38	3436.73
PROT022068_NP4	Q99895	CTRC_HUMAN	9	9:136142185:C:T	136142185	T	1236	0.3756	5.478	5.218e-08	1	Q99895	ENSG00000162438	CTRC	chymotrypsin C (caldecrin) [Source:HGNC Symbol;Acc:2523]	1	15764935	15775737	FALSE	12492.8	15275.9	11248.1	631.708	88807.7	0.980952	.	.	.	.	.	.	.	Q99895	CTRC	chymotrypsin C	Extracellular Space	peptidase		351	12	6.80302	4.75385	Q99895	310	12105.6	7366.3
PROT009897_NP2	Q86VV8	RTTN_HUMAN	3	3:40231883:C:T	40231883	C	1070	0.378	5.481	5.273e-08	1	Q86VV8	ENSG00000176225	RTTN	rotatin [Source:HGNC Symbol;Acc:18654]	18	67671029	67873181	FALSE	19904.1	20897.4	7117.48	2315.86	62147.8	0.849206	.	.	.	.	.	.	.	Q86VV8	RTTN	rotatin	Cytoplasm	other		352	1	0.849881	0	not detected	0	0	0
PROT016099_NP3	Q96CG8-3	Q96CG8-3_HUMAN	6	6:124601773:A:C	124601773	C	1254	-0.468	-5.473	5.348e-08	1	Q96CG8	ENSG00000164932	CTHRC1	collagen triple helix repeat containing 1 [Source:HGNC Symbol;Acc:18831]	8	104383743	104395225	FALSE	49468	53324.2	26242.1	2765.25	252678	0.995238	NP2	0.996032	0.782465	CTHRC1	Collagen triple helix repeat containing 1	4.2e-07	Mass spectrometry	Q96CG8	CTHRC1	collagen triple helix repeat containing 1	Extracellular Space	other		353	6	5.59174	5.07077	not detected	0	0	0
PROT026419_NP5	Q13103	SPP24_HUMAN	10	10:101803065:C:T	101803065	T	1257	-0.2144	-5.472	5.358e-08	1	Q13103	ENSG00000072080	SPP2	secreted phosphoprotein 2, 24kDa [Source:HGNC Symbol;Acc:11256]	2	234959323	234985778	FALSE	3089280	3.10595e+06	1.04818e+06	403961	6305370	0.997619	NP1	0.996825	0.540416	SPP2	Secreted phosphoprotein 2	0.00048	Mass spectrometry	Q13103	SPP2	secreted phosphoprotein 2	Extracellular Space	other		354	13	10.3114	8.63077	Q13103	325	2682948	851856
PROT026388_NP5	Q12805	FBLN3_HUMAN	14	14:93693175:T:G	93693175	T	1257	-0.2166	-5.469	5.464e-08	1	Q12805	ENSG00000115380	EFEMP1	EGF containing fibulin-like extracellular matrix protein 1 [Source:HGNC Symbol;Acc:3218]	2	56093102	56151274	FALSE	116636	124851	50045.9	26360.6	589248	0.997619	NP1	0.996825	0.509664	EFEMP1	EGF containing fibulin extracellular matrix protein 1	0.0019	Mass spectrometry	Q12805	EFEMP1	EGF containing fibulin extracellular matrix protein 1	Extracellular Space	enzyme		355	20	16.8928	14.9754	Q12805	325	48484	22108.9
PROT009063_NP2	Q06481	APLP2_HUMAN	16	16:7139173:T:C	7139173	T	1254	-0.2184	-5.467	5.507e-08	1	Q06481	ENSG00000084234	APLP2	amyloid beta (A4) precursor-like protein 2 [Source:HGNC Symbol;Acc:598]	11	129939732	130014699	FALSE	9450.81	12845.9	11069.3	2534.82	93471.8	0.995238	.	.	.	APLP2	Amyloid beta precursor like protein 2	1.5e-06	Mass spectrometry	Q06481	APLP2	amyloid beta precursor like protein 2	Cytoplasm	other		356	29	14.0937	9.96	Q06481;Q06481-3;Q06481-6	325	10566.8	6221.1
PROT007047_NP2	O43157	PLXB1_HUMAN	18	18:3209224:C:T	3209224	T	1249	0.2787	5.462	5.686e-08	1	O43157	ENSG00000164050	PLXNB1	plexin B1 [Source:HGNC Symbol;Acc:9103]	3	48445261	48471594	FALSE	7354.24	7523.66	2696.35	1076.41	24443.8	0.99127	.	.	.	PLXNB1	Plexin B1	9.5e-05	Mass spectrometry	O43157	PLXNB1	plexin B1	Plasma Membrane	transmembrane receptor		357	12	5.46545	2.62461	O43157	312	7177.95	3308.88
PROT020127_NP4	P50579	MAP2_HUMAN	11	11:86724504:A:G	86724504	G	1240	-0.2847	-5.459	5.781e-08	1	P50579	ENSG00000111142	METAP2	methionyl aminopeptidase 2 [Source:HGNC Symbol;Acc:16672]	12	95867296	95909615	FALSE	4838.4	5290.51	3253.73	271.544	59324.5	0.984127	NP1	0.934127	0.425724	METAP2	Methionyl aminopeptidase 2	7e-08	Mass spectrometry	P50579	METAP2	methionyl aminopeptidase 2	Cytoplasm	peptidase	APL-1202, XMT-1107, O-(chloroacetylcarbamoyl)fumagillol, beloranib, APL-1501, PPI-2458, M8891, SDX-7320, nitroxoline, aclimostat	358	19	6.75854	2.11385	P50579;P50579-3	265	3732.74	2564.45
PROT017659_NP4	A0A6Q8PHA2	A0A6Q8PHA2_HUMAN	14	14:101511701:G:T	101511701	T	1240	0.4542	5.458	5.812e-08	1	A0A6Q8PHA2	ENSG00000203485	INF2	inverted formin, FH2 and WH2 domain containing [Source:HGNC Symbol;Acc:23791]	14	105155943	105185942	FALSE	12020.9	12774.2	9422.37	339.124	244746	0.984127	.	.	.	INF2	Inverted formin 2	3e-06	Mass spectrometry	A0A6Q8PHA2	INF2	inverted formin 2	Cytoplasm	other		359	54	22.0604	10.1908	A0A6Q8PHA2	306	12725.9	8244.46
PROT015213_NP3	Q16658	FSCN1_HUMAN	21	21:25971850:G:T	25971850	T	1239	-0.235	-5.458	5.824e-08	1	Q16658	ENSG00000075618	FSCN1	fascin homolog 1, actin-bundling protein (Strongylocentrotus purpuratus) [Source:HGNC Symbol;Acc:11148]	7	5632439	5646286	FALSE	7673.69	8023.36	4308.69	692.254	95752.3	0.983333	.	.	.	FSCN1	Fascin actin-bundling protein 1	4.3e-06	Mass spectrometry	Q16658	FSCN1	fascin actin-bundling protein 1	Cytoplasm	other		360	14	4.89357	1.95692	Q16658	294	3928.88	2034.27
PROT005815_NP2	A0A087WYF1;P24043	A0A087WYF1_HUMAN;LAMA2_HUMAN	1	1:184544842:A:G	184544842	G	1254	-0.3991	-5.455	5.884e-08	1	P24043	ENSG00000196569	LAMA2	laminin, alpha 2 [Source:HGNC Symbol;Acc:6482]	6	129204342	129837714	FALSE	31580.2	33811.3	20681.8	725.61	165584	0.995238	.	.	.	LAMA2	Laminin subunit alpha 2	5.5e-05	Mass spectrometry	A0A087WYF1	LAMA2	laminin subunit alpha 2	Extracellular Space	other		361	100	60.0548	0.430769	not detected	0	0	0
PROT013263_NP3	P01817	HV205_HUMAN	11	11:3362408:G:A	3362408	A	1215	0.2382	5.455	5.938e-08	1	P01817	ENSG00000211937	IGHV2-5	immunoglobulin heavy variable 2-5 [Source:HGNC Symbol;Acc:5576]	14	106494135	106494597	FALSE	15173.6	26210.9	48836.5	1142.52	923584	0.964286	.	.	.	IGHV2-5	Immunoglobulin heavy variable 2-5	0.0007	Mass spectrometry	P01817	IGHV2-5	immunoglobulin heavy variable 2-5	Other	other		362	6	1.53217	1.34154	P01817	301	10791	15992.5
PROT002879_NP1	P51149	RAB7A_HUMAN	11	11:127035085:C:G	127035085	G	1256	-0.3382	-5.449	6.083e-08	1	P51149	ENSG00000075785	RAB7A	RAB7A, member RAS oncogene family [Source:HGNC Symbol;Acc:9788]	3	128444965	128533639	FALSE	29626.3	33374.1	22882.6	2951.25	291743	0.996825	NP5	0.995238	0.510017	RAB7A	RAB7A, member RAS oncogene family	5.7e-06	Mass spectrometry	P51149	RAB7A	RAB7A, member RAS oncogene family	Cytoplasm	enzyme		363	14	7.88483	5.28923	P51149	318	20985.1	13586.3
PROT025367_NP5	P21399	ACOHC_HUMAN	5	5:165160664:T:C	165160664	C	1200	-0.3745	-5.451	6.091e-08	1	P21399	ENSG00000122729	ACO1	aconitase 1, soluble [Source:HGNC Symbol;Acc:117]	9	32384618	32454767	FALSE	4286.18	4837.82	3241.53	446.865	44558.5	0.952381	.	.	.	ACO1	Aconitase 1	1e-05	Mass spectrometry	P21399	ACO1	aconitase 1	Cytoplasm	enzyme		364	20	7.13026	1.60308	P21399	261	3667.47	2720.77
PROT007993_NP2	P16519-3	P16519-3_HUMAN	20	20:17245613:T:A	17245613	T	1090	0.2286	5.454	6.091e-08	1	P16519	ENSG00000125851	PCSK2	proprotein convertase subtilisin/kexin type 2 [Source:HGNC Symbol;Acc:8744]	20	17206752	17465223	TRUE	3159.03	3465.31	1824.03	240.13	18488.6	0.865079	.	.	.	PCSK2	Proprotein convertase subtilisin/kexin type 2	1.8e-08	Mass spectrometry	P16519	PCSK2	proprotein convertase subtilisin/kexin type 2	Extracellular Space	peptidase		365	7	2.26132	2.31077	P16519;P16519-2;P16519-3	279	6248.48	3247.4
PROT018928_NP4	P00325	ADH1B_HUMAN	3	3:3572202:C:T	3572202	T	1259	0.2598	5.449	6.105e-08	1	P00325	ENSG00000196616	ADH1B	alcohol dehydrogenase 1B (class I), beta polypeptide [Source:HGNC Symbol;Acc:250]	4	100226121	100242558	FALSE	63495.3	95292	111707	5508.29	1236960	0.999206	NP2	0.996825	0.889909	ADH1B	Alcohol dehydrogenase 1B (class I), beta polypeptide	3.9e-05	Mass spectrometry	P00325	ADH1B	alcohol dehydrogenase 1B (class I), beta polypeptide	Cytoplasm	enzyme	fomepizole	366	24	16.1779	8.07077	P00325	321	10686.2	11099.6
PROT005720_NP1	Q9Y6C2	EMIL1_HUMAN	13	13:70375895:A:G	70375895	G	1253	0.3773	5.448	6.113e-08	1	Q9Y6C2	ENSG00000138080	EMILIN1	elastin microfibril interfacer 1 [Source:HGNC Symbol;Acc:19880]	2	27301435	27309271	FALSE	16725.2	21242.4	17526.4	1143.64	215563	0.994444	NP3	0.990476	0.756743	EMILIN1	Elastin microfibril interfacer 1	4.3e-06	Mass spectrometry	Q9Y6C2	EMILIN1	elastin microfibril interfacer 1	Extracellular Space	other		367	37	11.8848	2.60923	Q9Y6C2	315	6353.25	3822.19
PROT002174_NP1	P14174	MIF_HUMAN	18	18:71226423:G:A	71226423	G	1185	0.3076	5.449	6.148e-08	1	P14174	ENSG00000240972	MIF	macrophage migration inhibitory factor (glycosylation-inhibiting factor) [Source:HGNC Symbol;Acc:7097]	22	24236191	24237414	FALSE	5475.6	6073.78	3873.52	972.275	93454.2	0.940476	.	.	.	MIF	Macrophage migration inhibitory factor	9.5e-06	Mean (MS and Immuno)	P14174	MIF	macrophage migration inhibitory factor	Extracellular Space	cytokine	imalumab	368	2	1.43368	1.66461	P14174	309	7972.8	4763.51
PROT018296_NP4	H7BYY1	H7BYY1_HUMAN	17	17:18167397:G:T	18167397	T	1238	0.3292	5.444	6.267e-08	1	H7BYY1	ENSG00000140416	TPM1	tropomyosin 1 (alpha) [Source:HGNC Symbol;Acc:12010]	15	63334831	63364114	FALSE	63870.3	69275	51467.4	1138.87	370328	0.98254	NP3	0.928571	0.563677	TPM1	Tropomyosin 1	0.00012	Mass spectrometry	H7BYY1	TPM1	tropomyosin 1	Cytoplasm	other		369	31	13.386	6.24615	H7BYY1	288	15277.5	12968.3
PROT015272_NP3	Q4VX76	SYTL3_HUMAN	7	7:150325175:C:T	150325175	T	1038	-0.3032	-5.45	6.288e-08	1	Q4VX76	ENSG00000164674	SYTL3	synaptotagmin-like 3 [Source:HGNC Symbol;Acc:15587]	6	159071046	159185908	FALSE	10616	11420.5	5210.67	2036.34	36274.4	0.82381	.	.	.	.	.	.	.	Q4VX76	SYTL3	synaptotagmin like 3	Cytoplasm	other		370	1	0.824464	0	not detected	0	0	0
PROT011985_NP3	A0A7P0TAG0;P50281	A0A7P0TAG0_HUMAN;MMP14_HUMAN	4	4:19448275:T:A	19448275	A	1254	0.2413	5.442	6.342e-08	1	P50281	ENSG00000157227	MMP14	matrix metallopeptidase 14 (membrane-inserted) [Source:HGNC Symbol;Acc:7160]	14	23305766	23318236	FALSE	126269	142386	89096.6	12134.5	676345	0.995238	.	.	.	MMP14	Matrix metallopeptidase 14	1.4e-06	Mass spectrometry	P50281	MMP14	matrix metallopeptidase 14	Extracellular Space	peptidase	rebimastat, marimastat, prinomastat, BT1718	371	3	2.44162	2.22769	not detected	0	0	0
PROT010928_NP2	Q9NQ30	ESM1_HUMAN	20	20:14865470:C:T	14865470	T	1255	0.4232	5.441	6.353e-08	1	Q9NQ30	ENSG00000164283	ESM1	endothelial cell-specific molecule 1 [Source:HGNC Symbol;Acc:3466]	5	54273692	54318499	FALSE	18881	22327.1	17709.3	2807.37	253213	0.996032	.	.	.	ESM1	Endothelial cell specific molecule 1	9.2e-07	Mean (MS and Immuno)	Q9NQ30	ESM1	endothelial cell specific molecule 1	Extracellular Space	growth factor		372	7	5.92613	3.71692	Q9NQ30	325	11610.4	5402.64
PROT014489_NP3	P55103	INHBC_HUMAN	3	3:29366164:T:C	29366164	T	1240	-0.2287	-5.439	6.464e-08	1	P55103	ENSG00000175189	INHBC	inhibin, beta C [Source:HGNC Symbol;Acc:6068]	12	57828543	57844611	FALSE	17474.6	19961.1	11032.6	1434.9	82913.3	0.984127	NP5	0.979365	0.755652	INHBC	Inhibin subunit beta C	2.1e-05	Mass spectrometry	P55103	INHBC	inhibin subunit beta C	Extracellular Space	growth factor		373	7	1.44162	1.44615	P55103	320	9785.14	4180.83
PROT003298_NP1	Q05655	KPCD_HUMAN	18	18:46844240:T:C	46844240	C	1248	0.3072	5.438	6.477e-08	1	Q05655	ENSG00000163932	PRKCD	protein kinase C, delta [Source:HGNC Symbol;Acc:9399]	3	53190025	53226733	FALSE	11450.6	12731.8	7379.27	1058.79	54720.7	0.990476	NP2	0.976984	0.818292	PRKCD	Protein kinase C delta	3e-08	Mass spectrometry	Q05655	PRKCD	protein kinase C delta	Cytoplasm	kinase	Go6983, ingenol mebutate	374	30	10.7848	5.28	Q05655	297	10734.9	10056.4
PROT019613_NP4	P21333-2	P21333-2_HUMAN	4	4:185810329:T:C	185810329	T	1259	0.2211	5.437	6.514e-08	1	P21333	ENSG00000196924	FLNA	filamin A, alpha [Source:HGNC Symbol;Acc:3754]	X	153576892	153603006	FALSE	307101	357371	264506	8379.97	2176660	0.999206	NP5	0.996032	0.869262	FLNA	Filamin A	0.00073	Mass spectrometry	P21333	FLNA	filamin A	Cytoplasm	other		375	197	129.28	99.04	P21333-2	325	151669	114480
PROT013241_NP3	P01703	LV140_HUMAN	22	22:44640466:G:A	44640466	A	1150	-0.4268	-5.438	6.574e-08	1	P01703	ENSG00000211653	IGLV1-40	immunoglobulin lambda variable 1-40 [Source:HGNC Symbol;Acc:5877]	22	22764098	22764614	FALSE	15592.7	28883.3	87420.1	950.851	2421930	0.912698	.	.	.	IGLV1-40	Immunoglobulin lambda variable 1-40	0.0023	Mass spectrometry	P01703	IGLV1-40	immunoglobulin lambda variable 1-40	Other	other		376	3	0.987291	0.784615	P01703	255	14584.2	19368.1
PROT011679_NP3	A0A0C4DH34	HV428_HUMAN	14	14:107101825:T:C	107101825	C	1244	0.2099	5.434	6.622e-08	1	A0A0C4DH34	ENSG00000211952	IGHV4-28	immunoglobulin heavy variable 4-28 [Source:HGNC Symbol;Acc:5645]	14	106780513	106781017	TRUE	108570	154369	184121	952.529	2303730	0.987302	.	.	.	IGHV4-28	Immunoglobulin heavy variable 4-28	0.0025	Mass spectrometry	A0A0C4DH34	IGHV4-28	immunoglobulin heavy variable 4-28	Other	other		377	5	1.83558	1.42154	A0A0C4DH34	324	84731.2	75058.6
PROT008699_NP2	P53804	TTC3_HUMAN	2	2:142734835:C:T	142734835	C	1248	-0.2134	-5.432	6.709e-08	1	P53804	ENSG00000182670	TTC3	tetratricopeptide repeat domain 3 [Source:HGNC Symbol;Acc:12393]	21	38445526	38575413	FALSE	139713	165257	104409	14431.6	869168	0.990476	.	.	.	.	.	.	.	P53804	TTC3	tetratricopeptide repeat domain 3	Cytoplasm	enzyme		378	1	0.991263	0	not detected	0	0	0
PROT013473_NP3	P08476	INHBA_HUMAN	2	2:8970584:T:A	8970584	A	1248	0.3041	5.431	6.735e-08	1	P08476	ENSG00000122641	INHBA	inhibin, beta A [Source:HGNC Symbol;Acc:6066]	7	41724712	41742706	FALSE	7253.79	7903.81	5030.52	544.5	103385	0.990476	.	.	.	INHBA	Inhibin subunit beta A	2.1e-07	Mass spectrometry	P08476	INHBA	inhibin subunit beta A	Extracellular Space	growth factor	activin type 2B receptor Fc fusion protein STM 343, garetosmab	379	8	4.25576	2.77538	P08476	323	5404.3	2007.91
PROT002402_NP1	P23246	SFPQ_HUMAN	3	3:186471970:T:C	186471970	T	1029	0.2455	5.436	6.798e-08	1	P23246	ENSG00000116560	SFPQ	splicing factor proline/glutamine-rich [Source:HGNC Symbol;Acc:10774]	1	35641979	35658749	FALSE	5223.96	6522.29	7497.12	286.394	137643	0.816667	.	.	.	SFPQ	Splicing factor proline and glutamine rich	6.4e-07	Mass spectrometry	P23246	SFPQ	splicing factor proline and glutamine rich	Nucleus	other		380	14	1.7506	1.12	P23246	234	4093.26	2604.76
PROT000599_NP1	A6NDG6	PGP_HUMAN	9	9:124346632:T:C	124346632	C	1255	0.49	5.429	6.805e-08	1	A6NDG6	ENSG00000184207	PGP	phosphoglycolate phosphatase [Source:HGNC Symbol;Acc:8909]	16	2261998	2264808	FALSE	10119.9	11106	9595.81	1981.71	303870	0.996032	NP2	0.992063	0.602849	PGP	Phosphoglycolate phosphatase	2.5e-07	Mass spectrometry	A6NDG6	PGP	phosphoglycolate phosphatase	Cytoplasm	enzyme		381	15	5.54329	0.486154	A6NDG6	137	2473.57	1841.08
PROT019183_NP4	P07359	GP1BA_HUMAN	4	4:185810329:T:C	185810329	T	1257	0.2211	5.427	6.875e-08	1	P07359	ENSG00000185245	GP1BA	glycoprotein Ib (platelet), alpha polypeptide [Source:HGNC Symbol;Acc:4439]	17	4835592	4838325	FALSE	35418.4	40342.1	31502	1404.23	355404	0.997619	.	.	.	GP1BA	Glycoprotein Ib platelet subunit alpha	0.0016	Mass spectrometry	P07359	GP1BA	glycoprotein Ib platelet subunit alpha	Plasma Membrane	transmembrane receptor		382	16	9.61795	4.63385	P07359	324	30619.7	28712.9
PROT013665_NP3	P13686	PPA5_HUMAN	1	1:87712920:G:A	87712920	A	1254	-0.2301	-5.425	6.952e-08	1	P13686	ENSG00000102575	ACP5	acid phosphatase 5, tartrate resistant [Source:HGNC Symbol;Acc:124]	19	11685475	11689823	FALSE	34657.9	36951.5	18030	4463.41	166600	0.995238	.	.	.	ACP5	Acid phosphatase 5, tartrate resistant	4e-06	Mass spectrometry	P13686	ACP5	acid phosphatase 5, tartrate resistant	Cytoplasm	phosphatase		383	6	4.81811	3.63385	P13686	325	10427.9	3982.67
PROT022456_NP4	Q9NR31	SAR1A_HUMAN	3	3:149994553:T:C	149994553	T	1243	0.2528	5.424	7.003e-08	1	Q9NR31	ENSG00000079332	SAR1A	SAR1 homolog A (S. cerevisiae) [Source:HGNC Symbol;Acc:10534]	10	71907045	71930279	FALSE	24518.5	30152.8	23182.5	969.427	206975	0.986508	.	.	.	SAR1A	Secretion associated Ras related GTPase 1A	6.6e-07	Mass spectrometry	Q9NR31	SAR1A	secretion associated Ras related GTPase 1A	Cytoplasm	enzyme		384	11	5.28197	2.49846	Q9NR31	227	24251.3	32587.4
PROT011037_NP2	Q9NX46	ADPRS_HUMAN	3	3:14779823:T:C	14779823	C	1255	0.2097	5.422	7.063e-08	1	Q9NX46	ENSG00000116863	ADPRHL2	ADP-ribosylhydrolase like 2 [Source:HGNC Symbol;Acc:21304]	1	36554476	36559533	FALSE	23468	23499.6	7771.86	449.553	60009.4	0.996032	.	.	.	.	.	.	.	Q9NX46	ADPRS	ADP-ribosylserine hydrolase	Cytoplasm	enzyme		385	8	2.57585	0	not detected	0	0	0
PROT004009_NP1	Q6UY14;Q6UY14-3	ATL4_HUMAN;Q6UY14-3_HUMAN	8	8:13983786:T:A	13983786	A	1256	0.3084	5.421	7.083e-08	1	Q6UY14	ENSG00000143382	ADAMTSL4	ADAMTS-like 4 [Source:HGNC Symbol;Acc:19706]	1	150521884	150533413	FALSE	134147	148048	79940.4	21313.7	624745	0.996825	NP2	0.992857	0.779847	ADAMTSL4	ADAMTS like 4	0.00011	Mass spectrometry	Q6UY14	ADAMTSL4	ADAMTS like 4	Extracellular Space	other		386	28	20.8499	13.3354	Q6UY14;Q6UY14-3	325	68256	38819.7
PROT016762_NP3	Q9NVA2-2	Q9NVA2-2_HUMAN	7	7:4419035:A:G	4419035	G	1255	0.3651	5.415	7.328e-08	1	Q9NVA2	ENSG00000138758	SEPT11	septin 11 [Source:HGNC Symbol;Acc:25589]	4	77870856	77961537	FALSE	21595.3	24892.2	15727.9	1782.96	99356	0.996032	.	.	.	.	.	.	.	Q9NVA2	SEPTIN11	septin 11	Nucleus	other		387	21	9.83717	7.00923	D6RER5;D6RGI3;Q9NVA2;Q9NVA2-2	218	5338.69	4120.07
PROT013464_NP3	P08240	SRPRA_HUMAN	10	10:52081612:T:C	52081612	C	1206	0.253	5.416	7.348e-08	1	P08240	ENSG00000182934	SRPR	signal recognition particle receptor (docking protein) [Source:HGNC Symbol;Acc:11307]	11	126132814	126139039	FALSE	3278.2	3485.22	1526.93	413.596	20708	0.957143	.	.	.	.	.	.	.	P08240	SRPRA	SRP receptor subunit alpha	Cytoplasm	other		388	13	3.73789	2.40923	P08240;P08240-2	278	3382.31	1637.74
PROT010280_NP2	Q92973	TNPO1_HUMAN	20	20:2768391:T:A	2768391	A	1129	-0.2397	-5.418	7.374e-08	1	Q92973	ENSG00000083312	TNPO1	transportin 1 [Source:HGNC Symbol;Acc:6401]	5	72112139	72212560	FALSE	3938.55	4701.59	3559.11	422.365	52813.1	0.896032	.	.	.	TNPO1	Transportin 1	1.3e-07	Mass spectrometry	Q92973	TNPO1	transportin 1	Nucleus	transporter		389	12	3.63304	3.55077	Q92973;Q92973-2	291	5153.88	3774.89
PROT015246_NP3	Q32P28	P3H1_HUMAN	1	1:9387485:C:G	9387485	G	1241	-0.2496	-5.414	7.393e-08	1	Q32P28	ENSG00000117385	LEPRE1	leucine proline-enriched proteoglycan (leprecan) 1 [Source:HGNC Symbol;Acc:19316]	1	43212006	43232755	FALSE	94640.9	101627	55043.3	1178.04	360240	0.984921	.	.	.	.	.	.	.	Q32P28	P3H1	prolyl 3-hydroxylase 1	Nucleus	enzyme		390	6	1.00715	0	not detected	0	0	0
PROT023068_NP5	A0A087WXI2	A0A087WXI2_HUMAN	13	13:29131991:G:A	29131991	A	1225	-0.4164	-5.413	7.435e-08	1	A0A087WXI2	FCGBP	FCGBP	Fc fragment of IgG binding protein [Source:HGNC Symbol;Acc:13572]	19	40353963	40440533	FALSE	8357.48	35005.2	48051.5	968.477	260974	0.972222	.	.	.	.	.	.	.	A0A087WXI2	FCGBP	Fc gamma binding protein	Extracellular Space	other		391	43	10.05	9.80308	A0A087WXI2	322	6831.15	4103.02
PROT016009_NP3	Q92696	PGTA_HUMAN	10	10:134041065:C:T	134041065	C	1145	-0.2376	-5.414	7.501e-08	1	Q92696	ENSG00000100949	RABGGTA	Rab geranylgeranyltransferase, alpha subunit [Source:HGNC Symbol;Acc:9795]	14	24734744	24740945	FALSE	14968.7	18589.4	14067.5	566.969	124824	0.90873	.	.	.	.	.	.	.	Q92696	RABGGTA	Rab geranylgeranyltransferase subunit alpha	Extracellular Space	enzyme		392	13	1.07069	0.993846	Q92696	316	21535.3	12233.6
PROT022833_NP4	Q9Y274	SIA10_HUMAN	10	10:120010661:A:T	120010661	T	1158	-0.2197	-5.411	7.602e-08	1	Q9Y274	ENSG00000064225	ST3GAL6	ST3 beta-galactoside alpha-2,3-sialyltransferase 6 [Source:HGNC Symbol;Acc:18080]	3	98451080	98540045	FALSE	4971.94	6156.48	11594	804.611	307255	0.919048	.	.	.	ST3GAL6	ST3 beta-galactoside alpha-2,3-sialyltransferase 6	5.8e-06	Mass spectrometry	Q9Y274	ST3GAL6	ST3 beta-galactoside alpha-2,3-sialyltransferase 6	Cytoplasm	enzyme		393	7	2.21684	0.827692	Q9Y274	167	17462.1	23805.6
PROT008944_NP2	P81605	DCD_HUMAN	6	6:21948802:A:C	21948802	C	1199	0.2166	5.41	7.61e-08	1	P81605	ENSG00000161634	DCD	dermcidin [Source:HGNC Symbol;Acc:14669]	12	55038375	55042277	FALSE	8350.08	11117.9	10260.1	1469.98	129224	0.951587	.	.	.	DCD	Dermcidin	0.00041	Mass spectrometry	P81605	DCD	dermcidin	Extracellular Space	other		394	6	1.74265	1.78462	P81605	314	16932.5	12109.8
PROT021464_NP4	Q8IWE2	NXP20_HUMAN	4	4:38827525:C:T	38827525	T	1068	0.2544	5.412	7.695e-08	1	Q8IWE2	ENSG00000197712	FAM114A1	family with sequence similarity 114, member A1 [Source:HGNC Symbol;Acc:25087]	4	38869298	38947360	TRUE	2266.89	2645.13	2214.76	449.169	44196	0.847619	.	.	.	FAM114A1	Family with sequence similarity 114 member A1	9.6e-08	Mass spectrometry	Q8IWE2	FAM114A1	family with sequence similarity 114 member A1	Extracellular Space	other		395	10	2.4996	0.156923	not detected	0	0	0
PROT023504_NP5	A0A7P0Z489;A6NGQ3	A0A7P0Z489_HUMAN;A6NGQ3_HUMAN	13	13:27443941:G:A	27443941	A	1256	-0.4107	-5.405	7.766e-08	1	A6NGQ3	ENSG00000154358	OBSCN	obscurin, cytoskeletal calmodulin and titin-interacting RhoGEF [Source:HGNC Symbol;Acc:15719]	1	228395831	228566577	FALSE	33319.2	34605.2	13415.8	2180.16	96897.7	0.996825	.	.	.	OBSCN	Obscurin, cytoskeletal calmodulin and titin-interacting RhoGEF	4.5e-06	Mass spectrometry	A0A7P0Z489	OBSCN	obscurin, cytoskeletal calmodulin and titin-interacting RhoGEF	Cytoplasm	kinase		396	2	1.01668	0	not detected	0	0	0
PROT023676_NP5	B4E0Y9	B4E0Y9_HUMAN	18	18:45713717:A:T	45713717	T	1115	0.5133	5.407	7.824e-08	1	B4E0Y9	ENSG00000134602	MST4	Serine/threonine-protein kinase MST4 [Source:UniProtKB/Swiss-Prot;Acc:Q9P289]	X	131157293	131209971	FALSE	6122.91	7600.61	5816.68	132.678	36560.1	0.884921	.	.	.	.	.	.	.	B4E0Y9	STK26	serine/threonine kinase 26	Nucleus	kinase		397	18	7.16124	4.34154	B4E0Y9;Q8NBY1;Q9P289	224	10733.6	8705.59
PROT021535_NP4	Q8N474	SFRP1_HUMAN	3	3:183333065:G:A	183333065	A	1240	0.3216	5.403	7.85e-08	1.02785	Q8N474	ENSG00000104332	SFRP1	secreted frizzled-related protein 1 [Source:HGNC Symbol;Acc:10776]	8	41119481	41167016	FALSE	4586.61	15225.2	98721.2	789.578	1815630	0.984127	.	.	.	SFRP1	Secreted frizzled related protein 1	1.3e-06	Mass spectrometry	Q8N474	SFRP1	secreted frizzled related protein 1	Plasma Membrane	transmembrane receptor		398	14	4.32566	2.07077	Q8N474	307	3400.28	1361.28
PROT009360_NP2	Q15121;Q15121-2	PEA15_HUMAN;Q15121-2_HUMAN	2	2:171242761:G:A	171242761	A	1179	0.2822	5.399	8.079e-08	1	Q15121	ENSG00000162734	PEA15	phosphoprotein enriched in astrocytes 15 [Source:HGNC Symbol;Acc:8822]	1	160175127	160185166	FALSE	4344.84	4784.61	2364.12	692.97	19448.6	0.935714	.	.	.	PEA15	Proliferation and apoptosis adaptor protein 15	3e-07	Mass spectrometry	Q15121	PEA15	proliferation and apoptosis adaptor protein 15	Cytoplasm	transporter		399	4	2.53773	2.56308	Q15121;Q15121-2	317	6201.99	3134.92
PROT012151_NP3	B1B0D4	B1B0D4_HUMAN	18	18:68794390:A:G	68794390	G	1226	0.4417	5.397	8.122e-08	1	B1B0D4	ENSG00000197859	ADAMTSL2	ADAMTS-like 2 [Source:HGNC Symbol;Acc:14631]	9	136397286	136440641	FALSE	7730.16	8959.65	5391.65	887.083	38948.6	0.973016	.	.	.	ADAMTSL2	ADAMTS like 2	0.00017	Mass spectrometry	B1B0D4	ADAMTSL2	ADAMTS like 2	Extracellular Space	other		400	14	3.34551	0.0184615	B1B0D4	5	11062.6	9556.67
PROT021468_NP4	Q8IWU5	SULF2_HUMAN	20	20:46306828:T:C	46306828	C	1139	-0.234	-5.398	8.214e-08	1	Q8IWU5	ENSG00000196562	SULF2	sulfatase 2 [Source:HGNC Symbol;Acc:20392]	20	46285092	46415360	TRUE	6012.83	7407.12	7062.43	180.421	130942	0.903968	.	.	.	SULF2	Sulfatase 2	3.4e-07	Mass spectrometry	Q8IWU5	SULF2	sulfatase 2	Plasma Membrane	enzyme		401	13	3.48531	0.0246154	not detected	0	0	0
PROT002052_NP1	P10153	RNAS2_HUMAN	6	6:6756511:A:G	6756511	G	1211	0.222	5.395	8.241e-08	1	P10153	ENSG00000169385	RNASE2	ribonuclease, RNase A family, 2 (liver, eosinophil-derived neurotoxin) [Source:HGNC Symbol;Acc:10045]	14	21423611	21424595	FALSE	8240.28	10277.9	7692.16	1187.99	85765	0.961111	.	.	.	RNASE2	Ribonuclease A family member 2	0.0002	Mass spectrometry	P10153	RNASE2	ribonuclease A family member 2	Cytoplasm	enzyme		402	3	2.27244	1.42154	P10153	292	7703.3	4530.54
PROT001222_NP1	O14818	PSA7_HUMAN	2	2:239745048:G:A	239745048	A	1162	0.4521	5.393	8.402e-08	1	O14818	ENSG00000101182	PSMA7	proteasome (prosome, macropain) subunit, alpha type, 7 [Source:HGNC Symbol;Acc:9536]	20	60711791	60718496	FALSE	4626.87	5087.38	4185.83	473.986	79607.2	0.922222	.	.	.	PSMA7	Proteasome 20S subunit alpha 7	2.2e-05	Mass spectrometry	O14818	PSMA7	proteasome 20S subunit alpha 7	Cytoplasm	peptidase		403	11	4.18825	0.790769	O14818	106	5170.17	3079.59
PROT018479_NP4	O14791	APOL1_HUMAN	4	4:181647206:A:G	181647206	A	1259	-0.2201	-5.39	8.414e-08	1	O14791	ENSG00000100342	APOL1	apolipoprotein L, 1 [Source:HGNC Symbol;Acc:618]	22	36649056	36663576	FALSE	158920	193323	145513	19674.8	1777830	0.999206	NP3	0.996825	0.665819	APOL1	Apolipoprotein L1	0.0054	Mean (MS and Immuno)	O14791	APOL1	apolipoprotein L1	Extracellular Space	transporter		404	21	14.6235	11.3354	O14791	325	153779	61086.5
PROT010956_NP2	Q9NRA1	PDGFC_HUMAN	11	11:80967698:A:G	80967698	G	1255	0.2614	5.389	8.475e-08	1	Q9NRA1	ENSG00000145431	PDGFC	platelet derived growth factor C [Source:HGNC Symbol;Acc:8801]	4	157681606	157892546	FALSE	66779.5	69542.3	24005.8	10114.2	206343	0.996032	NP1	0.984921	0.061488	PDGFC	Platelet derived growth factor C	3.7e-08	Mass spectrometry	Q9NRA1	PDGFC	platelet derived growth factor C	Extracellular Space	growth factor		405	15	7.82764	6.12615	Q9NRA1	325	117560	53735.7
PROT009354_NP2	Q15084-2	Q15084-2_HUMAN	18	18:61804949:G:A	61804949	A	1255	0.3328	5.388	8.492e-08	1	Q15084	ENSG00000143870	PDIA6	protein disulfide isomerase family A, member 6 [Source:HGNC Symbol;Acc:30168]	2	10923517	10978103	FALSE	11454.8	12559.1	5781.96	3014.6	41816.2	0.996032	NP1	0.993651	0.510586	PDIA6	Protein disulfide isomerase family A member 6	1.5e-05	Mass spectrometry	Q15084	PDIA6	protein disulfide isomerase family A member 6	Cytoplasm	enzyme		406	13	7.53296	7.06769	not detected	0	0	0
PROT007444_NP2	P00742	FA10_HUMAN	11	11:24455860:T:G	24455860	G	1257	0.2007	5.387	8.553e-08	1	P00742	ENSG00000126218	F10	coagulation factor X [Source:HGNC Symbol;Acc:3528]	13	113777128	113803843	FALSE	2858700	2.88604e+06	1.10155e+06	315166	7447580	0.997619	NP1	0.997619	0.608219	F10	Coagulation factor X	0.013	Mass spectrometry	P00742	F10	coagulation factor X	Extracellular Space	peptidase	aspirin/enoxaparin, heparin, rivaroxaban, enoxaparin/warfarin, RPR 120844, idraparinux, emicizumab, edoxaban, aspirin/rivaroxaban/ticlopidine, dalteparin, nematode anticoagulant protein c2, DPC 423, betrixaban, aspirin/rivaroxaban, tifacogin, activated recombinant human factor VII, F9, aspirin/clopidogrel/rivaroxaban, apixaban, fondaparinux, fondaparinux/warfarin, RPR 208566, enoxaparin, deligopa…	407	31	19.5806	17.5846	P00742	325	3795900	1218115
PROT021462_NP4	Q8IWA5-2	Q8IWA5-2_HUMAN	11	11:3882609:A:G	3882609	G	1046	0.4813	5.393	8.564e-08	1.0001	Q8IWA5	ENSG00000129353	SLC44A2	solute carrier family 44 (choline transporter), member 2 [Source:HGNC Symbol;Acc:17292]	19	10713133	10755235	FALSE	4721.64	4790.87	2077.43	507.543	17615.6	0.830159	.	.	.	.	.	.	.	Q8IWA5-2	SLC44A2	solute carrier family 44 member 2	Extracellular Space	transporter		408	11	2.69102	0.553846	Q8IWA5;Q8IWA5-2;Q8IWA5-3	117	3725.45	1108.74
PROT020056_NP4	P48745	CCN3_HUMAN	3	3:3554237:T:A	3554237	T	1251	-0.2943	-5.385	8.632e-08	1	P48745	ENSG00000136999	NOV	nephroblastoma overexpressed [Source:HGNC Symbol;Acc:7885]	8	120428546	120436593	FALSE	9811.7	11271.9	6723.42	432.965	44292.3	0.992857	.	.	.	.	.	.	.	P48745	CCN3	cellular communication network factor 3	Extracellular Space	growth factor		409	8	5.05719	1.13846	P48745	253	2516.42	1059.05
PROT020695_NP4	Q13303-2	Q13303-2_HUMAN	19	19:2613054:T:C	2613054	C	1202	-0.2552	-5.386	8.67e-08	1	Q13303	ENSG00000069424	KCNAB2	potassium voltage-gated channel, shaker-related subfamily, beta member 2 [Source:HGNC Symbol;Acc:6229]	1	6051526	6161253	FALSE	2974.23	3703.36	2543.59	408.353	30898.1	0.953968	.	.	.	.	.	.	.	Q13303	KCNAB2	potassium voltage-gated channel subfamily A regulatory beta subunit 2	Plasma Membrane	ion channel		410	9	2.68547	0.32	not detected	0	0	0
PROT006922_NP2	O00461	GOLI4_HUMAN	13	13:114586452:A:G	114586452	G	1255	-0.2466	-5.382	8.763e-08	1	O00461	ENSG00000173905	GOLIM4	golgi integral membrane protein 4 [Source:HGNC Symbol;Acc:15448]	3	167726465	167813763	FALSE	15332.6	16796.7	7134.74	4653.03	70974.9	0.996032	.	.	.	GOLIM4	Golgi integral membrane protein 4	1e-06	Mass spectrometry	O00461	GOLIM4	golgi integral membrane protein 4	Cytoplasm	other		411	12	8.45036	5.00615	F8W785;O00461	325	12282.4	5013.82
PROT010327_NP2	Q96AQ6;Q96AQ6-2	PBIP1_HUMAN;Q96AQ6-2_HUMAN	5	5:62917452:T:A	62917452	A	1194	0.2358	5.384	8.774e-08	1	Q96AQ6	ENSG00000163346	PBXIP1	pre-B-cell leukemia homeobox interacting protein 1 [Source:HGNC Symbol;Acc:21199]	1	154916552	154928599	FALSE	5715.77	6060.92	3408.45	908.052	43307.2	0.947619	.	.	.	PBXIP1	PBX homeobox interacting protein 1	2.6e-08	Mass spectrometry	Q96AQ6	PBXIP1	PBX homeobox interacting protein 1	Nucleus	transcription regulator		412	6	1.72359	1.17538	Q96AQ6;Q96AQ6-2	253	5660.69	3292.53
PROT007920_NP2	P13861;P13861-2	KAP2_HUMAN;P13861-2_HUMAN	18	18:65842226:C:T	65842226	T	1125	0.4136	5.384	8.844e-08	1	P13861	ENSG00000114302	PRKAR2A	protein kinase, cAMP-dependent, regulatory, type II, alpha [Source:HGNC Symbol;Acc:9391]	3	48782030	48885279	FALSE	2135.27	3402.04	3736.64	355.033	30903.2	0.892857	.	.	.	PRKAR2A	Protein kinase cAMP-dependent type II regulatory subunit alpha	2.1e-07	Mass spectrometry	P13861	PRKAR2A	protein kinase cAMP-dependent type II regulatory subunit alpha	Cytoplasm	kinase		413	12	4.47419	3.66769	P13861;P13861-2	275	5312.61	5512.97
PROT000818_NP1	E7EUC7	E7EUC7_HUMAN	7	7:137930112:T:C	137930112	T	1165	0.2567	5.382	8.917e-08	1	E7EUC7	ENSG00000169764	UGP2	UDP-glucose pyrophosphorylase 2 [Source:HGNC Symbol;Acc:12527]	2	64068074	64118696	FALSE	4479.35	4820.59	2631.99	222.818	22016.2	0.924603	.	.	.	UGP2	UDP-glucose pyrophosphorylase 2	1.3e-05	Mass spectrometry	E7EUC7	UGP2	UDP-glucose pyrophosphorylase 2	Cytoplasm	enzyme		414	20	5.64734	2.89231	not detected	0	0	0
PROT006900_NP2	O00264	PGRC1_HUMAN	7	7:25565388:T:C	25565388	C	1253	0.4178	5.377	9.01e-08	1	O00264	ENSG00000101856	PGRMC1	progesterone receptor membrane component 1 [Source:HGNC Symbol;Acc:16090]	X	118370216	118378429	FALSE	16849.4	17506.7	11517	1523.5	199376	0.994444	.	.	.	PGRMC1	Progesterone receptor membrane component 1	1.2e-06	Mass spectrometry	O00264	PGRMC1	progesterone receptor membrane component 1	Plasma Membrane	transmembrane receptor	CT1812	415	5	2.64257	2.36615	O00264	323	19089.8	8263.59
PROT002640_NP1	P35858	ALS_HUMAN	19	19:3883443:T:C	3883443	C	1256	-0.4053	-5.377	9.02e-08	1	P35858	ENSG00000099769	IGFALS	insulin-like growth factor binding protein, acid labile subunit [Source:HGNC Symbol;Acc:5468]	16	1840414	1844972	FALSE	373218	422917	264453	25351.6	2077810	0.996825	NP2	0.996032	0.862186	IGFALS	Insulin like growth factor binding protein acid labile subunit	0.0205	Mean (MS and Immuno)	P35858	IGFALS	insulin like growth factor binding protein acid labile subunit	Extracellular Space	other		416	35	25.6021	19.88	not detected	0	0	0
PROT003249_NP1	Q01970	PLCB3_HUMAN	5	5:169735178:A:T	169735178	T	1229	-0.2873	-5.377	9.079e-08	1	Q01970	ENSG00000149782	PLCB3	phospholipase C, beta 3 (phosphatidylinositol-specific) [Source:HGNC Symbol;Acc:9056]	11	64018995	64036622	FALSE	4881.94	5218.01	2141.3	343.099	20517.1	0.975397	.	.	.	PLCB3	Phospholipase C beta 3	2.1e-07	Mass spectrometry	Q01970	PLCB3	phospholipase C beta 3	Cytoplasm	enzyme		417	30	7.91342	1.65846	Q01970	172	4032.48	2524.29
PROT004523_NP1	Q92930	RAB8B_HUMAN	7	7:131979012:G:C	131979012	C	1253	-0.3202	-5.376	9.082e-08	1	Q92930	ENSG00000166128	RAB8B	RAB8B, member RAS oncogene family [Source:HGNC Symbol;Acc:30273]	15	63481668	63559981	FALSE	14913.5	19241.6	13708.9	1436.72	85059.9	0.994444	.	.	.	RAB8B	RAB8B, member RAS oncogene family	4.7e-06	Mass spectrometry	Q92930	RAB8B	RAB8B, member RAS oncogene family	Cytoplasm	enzyme		418	12	6.51708	5.40923	Q92930	323	19489.8	14532
PROT001457_NP1	O75348	VATG1_HUMAN	22	22:34343150:G:C	34343150	C	1020	0.2397	5.383	9.113e-08	1	O75348	ENSG00000136888	ATP6V1G1	ATPase, H+ transporting, lysosomal 13kDa, V1 subunit G1 [Source:HGNC Symbol;Acc:864]	9	117350026	117360653	FALSE	2147.7	3124.74	4057.74	261.679	56030.7	0.809524	.	.	.	ATP6V1G1	ATPase H+ transporting V1 subunit G1	9.6e-08	Mass spectrometry	O75348	ATP6V1G1	ATPase H+ transporting V1 subunit G1	Cytoplasm	transporter		419	2	0.861795	0.452308	O75348	147	2233.42	1458.85
PROT021473_NP4	Q8IWY4	SCUB1_HUMAN	1	1:180494273:A:T	180494273	A	1248	-0.2472	-5.373	9.215e-08	1	Q8IWY4	ENSG00000159307	SCUBE1	signal peptide, CUB domain, EGF-like 1 [Source:HGNC Symbol;Acc:13441]	22	43593289	43739394	FALSE	5600.94	7948	19970.6	973.19	511512	0.990476	.	.	.	SCUBE1	Signal peptide, CUB domain and EGF like domain containing 1	1.195e-06	Mean (MS and Immuno)	Q8IWY4	SCUBE1	signal peptide, CUB domain and EGF like domain containing 1	Plasma Membrane	transmembrane receptor		420	31	6.32327	0.778462	Q8IWY4	135	5089.22	2486.62
PROT017889_NP4	B0QY89	B0QY89_HUMAN	7	7:46032742:T:C	46032742	C	1051	0.4543	5.379	9.22e-08	1	B0QY89	ENSG00000100129	EIF3L	eukaryotic translation initiation factor 3, subunit L [Source:HGNC Symbol;Acc:18138]	22	38244875	38285414	FALSE	18553	20633.2	17838	159.251	95852.1	0.834127	.	.	.	EIF3L	Eukaryotic translation initiation factor 3 subunit L	7.2e-08	Mass spectrometry	B0QY89	EIF3L	eukaryotic translation initiation factor 3 subunit L	Cytoplasm	translation regulator		421	32	3.77363	1.37539	B0QY89;Q9Y262	100	2938.49	2701.81
PROT012672_NP3	O00451	GFRA2_HUMAN	19	19:52891119:G:A	52891119	A	1189	-0.2387	-5.374	9.239e-08	1	O00451	ENSG00000168546	GFRA2	GDNF family receptor alpha 2 [Source:HGNC Symbol;Acc:4244]	8	21547915	21669869	FALSE	3243.44	3429.06	1631.11	454.628	20435.7	0.943651	.	.	.	GFRA2	GDNF family receptor alpha 2	9e-06	Mass spectrometry	O00451	GFRA2	GDNF family receptor alpha 2	Plasma Membrane	transmembrane receptor		422	7	2.63622	0.56	O00451	182	2506.97	3904.13
PROT022610_NP4	Q9P0S9	TM14C_HUMAN	4	4:79925104:A:G	79925104	G	1154	0.3507	5.375	9.246e-08	1	Q9P0S9	ENSG00000111843	TMEM14C	transmembrane protein 14C [Source:HGNC Symbol;Acc:20952]	6	10723148	10731362	FALSE	4854.93	5623.95	3760.79	559.892	31797.4	0.915873	.	.	.	.	.	.	.	Q9P0S9	TMEM14C	transmembrane protein 14C	Plasma Membrane	other		423	4	1.18507	0.178461	Q9P0S9	41	3418.13	1768.05
PROT001995_NP1	P09211	GSTP1_HUMAN	11	11:42707742:A:G	42707742	G	1126	-0.274	-5.375	9.32e-08	1	P09211	ENSG00000084207	GSTP1	glutathione S-transferase pi 1 [Source:HGNC Symbol;Acc:4638]	11	67351066	67354131	FALSE	5472.97	7492.17	8939.57	356.298	184766	0.893651	.	.	.	GSTP1	Glutathione S-transferase pi 1	6.9e-05	Mass spectrometry	P09211	GSTP1	glutathione S-transferase pi 1	Cytoplasm	enzyme	zeaxanthin	424	10	3.28674	2.06461	P09211	230	6280.39	4347.54
PROT011713_NP3	A0A1B0GTW1	A0A1B0GTW1_HUMAN	17	17:54949185:A:G	54949185	G	1126	-0.4613	-5.373	9.415e-08	1	A0A1B0GTW1	ENSG00000119139	TJP2	tight junction protein 2 [Source:HGNC Symbol;Acc:11828]	9	71736209	71870124	FALSE	11649.7	24284.3	27563.5	316.544	190101	0.893651	.	.	.	TJP2	Tight junction protein 2	5.8e-07	Mass spectrometry	A0A1B0GTW1	TJP2	tight junction protein 2	Plasma Membrane	kinase		425	36	7.41064	4.68	A0A1B0GTW1	286	9273.27	8190.1
PROT005733_NP1	Q9Y6V0	PCLO_HUMAN	5	5:97483581:C:T	97483581	T	1083	0.3851	5.374	9.424e-08	1	Q9Y6V0	ENSG00000186472	PCLO	piccolo presynaptic cytomatrix protein [Source:HGNC Symbol;Acc:13406]	7	82383329	82792246	FALSE	12877.9	14697	8312.15	1756.83	117153	0.859524	.	.	.	PCLO	Piccolo presynaptic cytomatrix protein	6e-06	Mass spectrometry	Q9Y6V0	PCLO	piccolo presynaptic cytomatrix protein	Cytoplasm	transporter		426	2	1.04527	0.692308	Q9Y6V0	225	12140.5	5348.43
PROT022441_NP4	Q9NQC3-3	Q9NQC3-3_HUMAN	17	17:76124440:T:C	76124440	T	1240	0.317	5.369	9.451e-08	1	Q9NQC3	ENSG00000115310	RTN4	reticulon 4 [Source:HGNC Symbol;Acc:14085]	2	55199325	55339757	FALSE	17296.3	18141.9	12763.8	221.563	154170	0.984127	.	.	.	RTN4	Reticulon 4	3.4e-06	Mass spectrometry	Q9NQC3-3	RTN4	reticulon 4	Cytoplasm	other		427	12	7.97141	3.54461	Q9NQC3-3	267	12700.4	13301
PROT002117_NP1	P12110	CO6A2_HUMAN	5	5:111103018:G:A	111103018	A	1203	0.223	5.369	9.478e-08	1	P12110	ENSG00000142173	COL6A2	collagen, type VI, alpha 2 [Source:HGNC Symbol;Acc:2212]	21	47518011	47552763	FALSE	12993.4	17086.8	14144.7	1511.95	151466	0.954762	.	.	.	COL6A2	Collagen type VI alpha 2 chain	8.2e-06	Mass spectrometry	P12110	COL6A2	collagen type VI alpha 2 chain	Extracellular Space	other	collagenase	428	30	15.1311	3.18461	P12110	17	6251.24	4801.3
PROT006746_NP2	H0Y938;H0YAC7;P35606	COPB2_HUMAN;H0Y938_HUMAN;H0YAC7_HUMAN	7	7:4419035:A:G	4419035	G	1043	0.3949	5.374	9.484e-08	1	P35606	ENSG00000184432	COPB2	coatomer protein complex, subunit beta 2 (beta prime) [Source:HGNC Symbol;Acc:2232]	3	139074442	139108574	FALSE	5372.29	7819.45	6957.77	117.561	42782.6	0.827778	.	.	.	COPB2	COPI coat complex subunit beta 2	6.3e-08	Mass spectrometry	P35606	COPB2	COPI coat complex subunit beta 2	Cytoplasm	transporter		429	40	6.14297	3.55077	H0YAC7	238	5599.61	4514.78
PROT001285_NP1	O15511	ARPC5_HUMAN	10	10:65077994:C:G	65077994	G	1247	0.2111	5.368	9.488e-08	1	O15511	ENSG00000162704	ARPC5	actin related protein 2/3 complex, subunit 5, 16kDa [Source:HGNC Symbol;Acc:708]	1	183592401	183604892	FALSE	13628.9	16535.2	12600.6	1001.15	118195	0.989683	.	.	.	ARPC5	Actin related protein 2/3 complex subunit 5	3.3e-06	Mass spectrometry	O15511	ARPC5	actin related protein 2/3 complex subunit 5	Cytoplasm	other		430	8	4.09849	3.67692	O15511	315	22428.5	18923.9
PROT011411_NP2	Q9Y4E8	UBP15_HUMAN	15	15:55514776:C:T	55514776	T	1254	0.3009	5.368	9.497e-08	1.05659	Q9Y4E8	ENSG00000135655	USP15	ubiquitin specific peptidase 15 [Source:HGNC Symbol;Acc:12613]	12	62654119	62811211	FALSE	233584	225458	189031	1362.44	805637	0.995238	.	.	.	USP15	Ubiquitin specific peptidase 15	3e-07	Mass spectrometry	Q9Y4E8	USP15	ubiquitin specific peptidase 15	Cytoplasm	peptidase		431	53	18.5163	11.0369	Q9Y4E8	325	8094.22	6989.88
PROT021765_NP4	Q92765	SFRP3_HUMAN	2	2:183700883:C:T	183700883	T	1259	0.3594	5.367	9.524e-08	1	Q92765	ENSG00000162998	FRZB	frizzled-related protein [Source:HGNC Symbol;Acc:3959]	2	183698002	183731890	TRUE	44475.9	55798.7	106608	6441.74	2335410	0.999206	.	.	.	FRZB	Frizzled related protein	4.4e-08	Mass spectrometry	Q92765	FRZB	frizzled related protein	Extracellular Space	other		432	8	4.26529	3.85846	Q92765	325	22626.7	9678.22
PROT006240_NP2	A0A7P0TBH1	A0A7P0TBH1_HUMAN	4	4:130568379:C:T	130568379	C	1256	0.212	5.367	9.538e-08	1	A0A7P0TBH1	ENSG00000135744	AGT	angiotensinogen (serpin peptidase inhibitor, clade A, member 8) [Source:HGNC Symbol;Acc:333]	1	230838269	230850043	FALSE	141092	169022	153688	24099.9	2448090	0.996825	NP4	0.997619	0.558017	AGT	Angiotensinogen	0.032503	Mean (MS and Immuno)	A0A7P0TBH1	AGT	angiotensinogen	Extracellular Space	growth factor	amlodipine/telmisartan, azilsartan, telmisartan, hydrochlorothiazide/telmisartan	433	20	14.3328	12.2954	A0A7P0T8D1;A0A7P0TBH1	325	142339	63651
PROT009993_NP2	Q8IZA0	K319L_HUMAN	12	12:75162157:C:T	75162157	T	1252	-0.4552	-5.365	9.645e-08	1	Q8IZA0	ENSG00000142687	KIAA0319L	KIAA0319-like [Source:HGNC Symbol;Acc:30071]	1	35899091	36023551	FALSE	13685	14344.5	5625.33	994.656	45099.1	0.993651	.	.	.	KIAA0319L	KIAA0319 like	1.1e-06	Mass spectrometry	Q8IZA0	KIAA0319L	KIAA0319 like	Cytoplasm	other		434	3	2.4027	2.67692	Q8IZA0	324	18092.3	6279.69
PROT008700_NP2	P53990-2	P53990-2_HUMAN	3	3:152180329:C:T	152180329	T	1246	0.3411	5.362	9.801e-08	1	P53990	ENSG00000182149	IST1	increased sodium tolerance 1 homolog (yeast) [Source:HGNC Symbol;Acc:28977]	16	71879899	71962913	FALSE	42670.9	43188.8	10650.5	740.73	80189.9	0.988889	NP3	0.981746	0.486045	IST1	IST1 factor associated with ESCRT-III	2.7e-07	Mass spectrometry	P53990	IST1	IST1 factor associated with ESCRT-III	Cytoplasm	other		435	7	1.84114	1.23385	P53990-2	214	27860	17768.8
PROT020777_NP4	Q14165	MLEC_HUMAN	11	11:132702733:C:T	132702733	T	1136	0.2155	5.364	9.859e-08	1	Q14165	ENSG00000110917	MLEC	malectin [Source:HGNC Symbol;Acc:28973]	12	121124672	121139667	FALSE	10360	11358.9	7648.94	403	82297.4	0.901587	.	.	.	MLEC	Malectin	8.8e-07	Mass spectrometry	Q14165	MLEC	malectin	Plasma Membrane	other		436	13	6.89833	1.95385	Q14165	153	9251.81	5844.68
PROT002382_NP1	P22392-2	P22392-2_HUMAN	2	2:202899211:A:C	202899211	C	1197	-0.2714	-5.36	9.96e-08	1	P22392	ENSG00000243678	NME1-NME2	NME1-NME2 readthrough [Source:HGNC Symbol;Acc:33531]	17	49230920	49249108	FALSE	11180	13531.7	10771	286.945	109998	0.95	.	.	.	.	.	.	.	P22392	NME2	NME/NM23 nucleoside diphosphate kinase 2	Nucleus	kinase		437	16	5.70373	2.92	P22392-2;Q32Q12	239	27409.6	37164.6
PROT003611_NP1	Q15155	NOMO1_HUMAN	9	9:140128085:T:C	140128085	C	1072	0.2252	5.363	1.003e-07	1	Q15155	ENSG00000103512	NOMO1	NODAL modulator 1 [Source:HGNC Symbol;Acc:30060]	16	14927538	14990017	FALSE	3131.24	3637.26	2371.1	203.835	27867.7	0.850794	.	.	.	.	.	.	.	Q15155	NOMO1 (includes others)	NODAL modulator 1	Plasma Membrane	other		438	15	2.74027	0.0707692	Q15155	21	5600.28	4441.87
PROT001623_NP1	O95747	OXSR1_HUMAN	6	6:123005700:A:G	123005700	G	1255	0.2545	5.357	1.006e-07	1	O95747	ENSG00000172939	OXSR1	oxidative stress responsive 1 [Source:HGNC Symbol;Acc:8508]	3	38206580	38296979	FALSE	21246.6	27565.3	23973.8	4428.21	282099	0.996032	NP2	0.995238	0.680556	OXSR1	Oxidative stress responsive kinase 1	3e-07	Mass spectrometry	O95747	OXSR1	oxidative stress responsive kinase 1	Nucleus	kinase		439	20	12.4353	5.88923	O95747	321	10734.4	9600.91
PROT007104_NP2	O43847-2	O43847-2_HUMAN	3	3:186997423:G:A	186997423	G	1031	-0.248	-5.363	1.009e-07	1	O43847	ENSG00000078618	NRD1	nardilysin (N-arginine dibasic convertase) [Source:HGNC Symbol;Acc:7995]	1	52254863	52344477	FALSE	4719.97	5561.19	4223.73	246.187	66046.2	0.818254	.	.	.	.	.	.	.	O43847-2	NRDC	nardilysin convertase	Cytoplasm	peptidase		440	30	5.21128	3.50769	O43847-2	209	6709.19	4927.14
PROT004816_NP1	Q99969	RARR2_HUMAN	17	17:31600299:A:G	31600299	G	1256	0.2677	5.356	1.011e-07	1	Q99969	ENSG00000106538	RARRES2	retinoic acid receptor responder (tazarotene induced) 2 [Source:HGNC Symbol;Acc:9868]	7	150035408	150038763	FALSE	1121410	1.17217e+06	445697	260000	2851310	0.996825	NP5	0.996032	0.802963	RARRES2	Retinoic acid receptor responder 2	0.0002675	Mean (MS and Immuno)	Q99969	RARRES2	retinoic acid receptor responder 2	Plasma Membrane	transmembrane receptor		441	12	9.01271	8.41846	Q99969	325	893742	301275
PROT011182_NP2	Q9UHG2	PCS1N_HUMAN	13	13:24143913:C:T	24143913	T	1255	-0.2117	-5.355	1.017e-07	1	Q9UHG2	ENSG00000102109	PCSK1N	proprotein convertase subtilisin/kexin type 1 inhibitor [Source:HGNC Symbol;Acc:17301]	X	48689504	48694035	FALSE	15242.5	17673.1	10550.7	3028.05	90765.6	0.996032	.	.	.	PCSK1N	Proprotein convertase subtilisin/kexin type 1 inhibitor	3.3e-06	Mass spectrometry	Q9UHG2	PCSK1N	proprotein convertase subtilisin/kexin type 1 inhibitor	Extracellular Space	other		442	7	4.70135	3.63385	Q9UHG2	325	17190.3	8051.18
PROT008191_NP2	P24821	TENA_HUMAN	18	18:55160689:A:G	55160689	G	1255	0.2736	5.355	1.019e-07	1	P24821	ENSG00000041982	TNC	tenascin C [Source:HGNC Symbol;Acc:5318]	9	117782806	117880536	FALSE	12392.9	16572.7	19513.3	2768.27	395597	0.996032	NP4	0.945238	0.493239	TNC	Tenascin C	0.0007	Mean (MS and Immuno)	P24821	TNC	tenascin C	Extracellular Space	other	F16-IL2 fusion protein, 131I-tenatumomab, iodine I 131 monoclonal antibody F16SIP	443	56	27.4337	16.6615	P24821	325	14656.4	11396.4
PROT020373_NP4	P62701	RS4X_HUMAN	7	7:51835578:C:T	51835578	T	1056	0.3883	5.36	1.02e-07	1	P62701	ENSG00000198034	RPS4X	ribosomal protein S4, X-linked [Source:HGNC Symbol;Acc:10424]	X	71475529	71497150	FALSE	3182.12	4524.6	14970.2	74.6243	469629	0.838095	.	.	.	RPS4X	Ribosomal protein S4 X-linked	9.8e-07	Mass spectrometry	P62701	RPS4X	ribosomal protein S4 X-linked	Cytoplasm	other		444	22	2.62033	1.89539	P62701	263	3914.78	4704.65
PROT020388_NP4	P62888	RL30_HUMAN	22	22:48663659:C:G	48663659	G	1228	0.2551	5.355	1.021e-07	1	P62888	ENSG00000156482	RPL30	ribosomal protein L30 [Source:HGNC Symbol;Acc:10333]	8	99037079	99058697	FALSE	4176.95	5477.48	10367.2	869.252	333184	0.974603	.	.	.	RPL30	Ribosomal protein L30	3.1e-07	Mass spectrometry	P62888	RPL30	ribosomal protein L30	Cytoplasm	other		445	9	2.53058	2.05846	P62888	319	6640.43	5459.2
PROT027522_NP5	Q92824-2	Q92824-2_HUMAN	1	1:180235095:C:T	180235095	T	1252	-0.2691	-5.354	1.025e-07	1	Q92824	ENSG00000099139	PCSK5	proprotein convertase subtilisin/kexin type 5 [Source:HGNC Symbol;Acc:8747]	9	78505560	78977255	FALSE	7192.37	7580	2580.06	1494.75	21194.9	0.993651	.	.	.	PCSK5	Proprotein convertase subtilisin/kexin type 5	2.9e-07	Mass spectrometry	Q92824-2	PCSK5	proprotein convertase subtilisin/kexin type 5	Extracellular Space	peptidase		446	15	6.97855	7.02154	Q92824-2	325	18538.9	7676.32
PROT000192_NP1	A0A0J9YXN7	A0A0J9YXN7_HUMAN	1	1:196679682:C:T	196679682	T	1228	0.269	5.353	1.034e-07	1.10089	A0A0J9YXN7	ENSG00000167676	PLIN4	perilipin 4 [Source:HGNC Symbol;Acc:29393]	19	4502204	4517716	FALSE	157618	156623	120961	456.985	595151	0.974603	NP5	0.946825	0.419643	PLIN4	Perilipin 4	5.5e-08	Mass spectrometry	A0A0J9YXN7	PLIN4	perilipin 4	Cytoplasm	other		447	39	13.3741	3.67692	A0A0J9YXN7	249	6130	4371.34
PROT013273_NP3	P01877	IGHA2_HUMAN	4	4:63725408:A:G	63725408	G	1139	0.4317	5.355	1.034e-07	1.06766	P01877	ENSG00000211890	IGHA2	immunoglobulin heavy constant alpha 2 (A2m marker) [Source:HGNC Symbol;Acc:5479]	14	106053226	106054732	FALSE	153788	184792	170260	536.165	2158300	0.903968	.	.	.	IGHA2	Immunoglobulin heavy constant alpha 2 (A2m marker)	0.067	Mass spectrometry	P01877	IGHA2	immunoglobulin heavy constant alpha 2 (A2m marker)	Extracellular Space	other		448	16	6.66243	6.04615	P01877	194	86427.6	81277.4
PROT024817_NP5	P02790	HEMO_HUMAN	15	15:79371016:C:T	79371016	T	1257	-0.4308	-5.351	1.036e-07	1	P02790	ENSG00000110169	HPX	hemopexin [Source:HGNC Symbol;Acc:5171]	11	6452279	6463847	FALSE	266051	274195	93288.5	31016.3	1199530	0.997619	NP3	0.999206	0.32842	HPX	Hemopexin	0.43	Immunoassay	P02790	HPX	hemopexin	Extracellular Space	transporter		449	25	19.0921	9.97231	P02790	325	61297	21368.9
PROT002477_NP1	P27348	1433T_HUMAN	15	15:70145990:C:T	70145990	T	1233	-0.3158	-5.35	1.049e-07	1	P27348	ENSG00000134308	YWHAQ	tyrosine 3-monooxygenase/tryptophan 5-monooxygenase activation protein, theta [Source:HGNC Symbol;Acc:12854]	2	9724101	9771143	FALSE	8845.02	8714.16	5188.06	550.482	36043.4	0.978571	NP5	0.979365	0.469291	YWHAQ	Tyrosine 3-monooxygenase/tryptophan 5-monooxygenase activation protein theta	4.9e-05	Mass spectrometry	P27348	YWHAQ	tyrosine 3-monooxygenase/tryptophan 5-monooxygenase activation protein theta	Cytoplasm	other		450	15	8.2494	6.71385	P27348	311	9691.05	8100.49
PROT020420_NP4	P68366;P68366-2	P68366-2_HUMAN;TBA4A_HUMAN	10	10:5591553:A:G	5591553	G	1259	0.2345	5.345	1.072e-07	1	P68366	ENSG00000127824	TUBA4A	tubulin, alpha 4a [Source:HGNC Symbol;Acc:12407]	2	220114433	220142892	FALSE	89288.5	100337	71236.7	1567.49	480969	0.999206	NP5	0.994444	0.87634	TUBA4A	Tubulin alpha 4a	0.00013	Mass spectrometry	P68366	TUBA4A	tubulin alpha 4a	Cytoplasm	other	docetaxel/gemcitabine/vincristine, bevacizumab/paclitaxel/topotecan, colchicine/probenecid, cyclophosphamide/epirubicin/5-fluorouracil/paclitaxel, bevacizumab/docetaxel/prednisone/thalidomide/zoledronic acid, docetaxel/zoledronic acid, gemcitabine/paclitaxel, L-asparaginase/daunorubicin/dexamethasone/vincristine, prednisone/vincristine, docetaxel/5-fluorouracil, vinflunine, L-asparaginase/dexamet…	451	37	17.1128	12.1846	P68366;P68366-2	325	30434.9	27371.7
PROT018391_NP4	O00161	SNP23_HUMAN	4	4:185810329:T:C	185810329	T	1243	0.2185	5.344	1.082e-07	1	O00161	ENSG00000092531	SNAP23	synaptosomal-associated protein, 23kDa [Source:HGNC Symbol;Acc:11131]	15	42783431	42837547	FALSE	10271.8	11621.3	8008.24	484.379	80860.6	0.986508	.	.	.	SNAP23	Synaptosome associated protein 23	3.9e-06	Mass spectrometry	O00161	SNAP23	synaptosome associated protein 23	Plasma Membrane	transporter		452	15	4.21684	2.18769	O00161	284	6025.42	4196.57
PROT002820_NP1	P49589-3	P49589-3_HUMAN	4	4:4524866:A:G	4524866	G	1246	-0.4421	-5.341	1.098e-07	1	P49589	ENSG00000110619	CARS	cysteinyl-tRNA synthetase [Source:HGNC Symbol;Acc:1493]	11	3022152	3078843	FALSE	6364.73	6944.65	4353.23	625.32	65156.2	0.988889	.	.	.	.	.	.	.	P49589	CARS1	cysteinyl-tRNA synthetase 1	Cytoplasm	enzyme		453	26	8.83717	1.40308	P49589-3	145	4038.66	1650.55
PROT000060_NP1	A0A087WY55;Q9NP79	A0A087WY55_HUMAN;VTA1_HUMAN	13	13:44855068:C:T	44855068	T	1244	-0.2225	-5.341	1.101e-07	1	Q9NP79	ENSG00000009844	VTA1	vesicle (multivesicular body) trafficking 1 [Source:HGNC Symbol;Acc:20954]	6	142468367	142545826	FALSE	12048.5	14603.5	21964.1	2274.17	544226	0.987302	.	.	.	VTA1	Vesicle trafficking 1	2.2e-07	Mass spectrometry	Q9NP79	VTA1	vesicle trafficking 1	Cytoplasm	other		454	8	3.57427	0.821538	A0A087WY55;Q9NP79	159	5837.7	3322.52
PROT006076_NP2	A0A494C087	A0A494C087_HUMAN	19	19:34486231:A:G	34486231	G	1255	-0.3814	-5.339	1.106e-07	1	A0A494C087	ENSG00000106278	PTPRZ1	protein tyrosine phosphatase, receptor-type, Z polypeptide 1 [Source:HGNC Symbol;Acc:9685]	7	121513143	121702090	FALSE	25226.4	27006.1	11488.6	3216.58	88381	0.996032	.	.	.	PTPRZ1	Protein tyrosine phosphatase receptor type Z1	3.4e-06	Mass spectrometry	A0A494C087	PTPRZ1	protein tyrosine phosphatase receptor type Z1	Plasma Membrane	phosphatase		455	24	14.7887	10.3908	A0A494C055;A0A494C087	325	29845.6	15965.7
PROT017479_NP4	A0A1W2PNX8	A0A1W2PNX8_HUMAN	22	22:46040664:C:A	46040664	C	1087	0.2256	5.344	1.108e-07	1	A0A1W2PNX8	ENSG00000140553	UNC45A	unc-45 homolog A (C. elegans) [Source:HGNC Symbol;Acc:30594]	15	91473410	91497323	FALSE	5187.23	5380.4	3239.95	428.266	34406.8	0.862698	.	.	.	UNC45A	Unc-45 myosin chaperone A	1.7e-08	Mass spectrometry	A0A1W2PNX8	UNC45A	unc-45 myosin chaperone A	Plasma Membrane	other		456	25	7.74901	2.31692	not detected	0	0	0
PROT007662_NP2	P06756;P06756-2;P06756-3	ITAV_HUMAN;P06756-2_HUMAN;P06756-3_HUMAN	1	1:221229696:T:C	221229696	T	1089	0.228	5.342	1.117e-07	1	P06756	ENSG00000138448	ITGAV	integrin, alpha V [Source:HGNC Symbol;Acc:6150]	2	187454792	187545628	FALSE	2376.91	2591.06	2042.13	197.722	47217.4	0.864286	.	.	.	ITGAV	Integrin subunit alpha V	2e-06	Mass spectrometry	P06756	ITGAV	integrin subunit alpha V	Plasma Membrane	transmembrane receptor	abciximab, intetumumab, fluciclatide F 18, etaracizumab, abituzumab, 68Ga-NOTA-BBN-RGD, cilengitide	457	19	2.91898	1.22154	P06756;P06756-2;P06756-3	134	1682.96	1248.52
PROT008640_NP2	P51511	MMP15_HUMAN	1	1:111898562:C:T	111898562	T	1242	-0.2856	-5.337	1.121e-07	1	P51511	ENSG00000102996	MMP15	matrix metallopeptidase 15 (membrane-inserted) [Source:HGNC Symbol;Acc:7161]	16	58059470	58080805	FALSE	7008.49	7446.01	3218.08	1256.76	38281.6	0.985714	.	.	.	.	.	.	.	P51511	MMP15	matrix metallopeptidase 15	Extracellular Space	peptidase	marimastat	458	4	2.09611	0.935385	P51511	304	9116.83	3791.89
PROT015109_NP3	Q15109-3	Q15109-3_HUMAN	1	1:220056575:T:G	220056575	G	1229	-0.397	-5.336	1.132e-07	1	Q15109	ENSG00000204305	AGER	advanced glycosylation end product-specific receptor [Source:HGNC Symbol;Acc:320]	6	32148745	32152101	FALSE	9757.11	11242	7030.68	1372.26	70850.9	0.975397	.	.	.	AGER	Advanced glycosylation end-product specific receptor	2.75e-06	Mean (MS and Immuno)	Q15109	AGER	advanced glycosylation end-product specific receptor	Plasma Membrane	transmembrane receptor	dociparstat, azeliragon	459	4	1.75695	1.01538	Q15109-3;Q15109-4	264	4915.2	2296.2
PROT012011_NP3	A0A804HI41	A0A804HI41_HUMAN	14	14:23292476:G:C	23292476	C	1016	-0.2364	-5.343	1.132e-07	1	A0A804HI41	ENSG00000090581	GNPTG	N-acetylglucosamine-1-phosphate transferase, gamma subunit [Source:HGNC Symbol;Acc:23026]	16	1401924	1413352	FALSE	6143.89	6340.31	2372.47	1068.73	17625.8	0.806349	.	.	.	GNPTG	N-acetylglucosamine-1-phosphate transferase subunit gamma	0.00056	Mass spectrometry	A0A804HI41	GNPTG	N-acetylglucosamine-1-phosphate transferase subunit gamma	Cytoplasm	enzyme		460	1	0.80699	0.633846	A0A804HI41;H0YEA7;Q9UJJ9	206	4265.31	1239.64
PROT022387_NP4	Q9HBI1	PARVB_HUMAN	3	3:149994553:T:C	149994553	T	1259	0.2477	5.334	1.138e-07	1	Q9HBI1	ENSG00000188677	PARVB	parvin, beta [Source:HGNC Symbol;Acc:14653]	22	44395091	44568829	FALSE	48601.6	57670.8	42111.8	2517.35	428946	0.999206	NP2	0.996825	0.889956	PARVB	Parvin beta	2.4e-05	Mass spectrometry	Q9HBI1	PARVB	parvin beta	Cytoplasm	other		461	27	16.0206	12.6492	not detected	0	0	0
PROT003502_NP1	Q14011	CIRBP_HUMAN	19	19:37416754:C:T	37416754	T	1256	0.2198	5.334	1.138e-07	1	Q14011	ENSG00000099622	CIRBP	cold inducible RNA binding protein [Source:HGNC Symbol;Acc:1982]	19	1259384	1274879	FALSE	9823.58	11406.3	6187.4	1971.35	60159.9	0.996825	NP2	0.987302	0.866433	CIRBP	Cold inducible RNA binding protein	2.4e-07	Mass spectrometry	Q14011	CIRBP	cold inducible RNA binding protein	Nucleus	translation regulator		462	5	2.583	1.72615	Q14011	306	7405.24	5332.19
PROT022872_NP4	Q9Y315	DEOC_HUMAN	14	14:37351300:A:T	37351300	A	1153	0.3948	5.336	1.144e-07	1	Q9Y315	ENSG00000023697	DERA	deoxyribose-phosphate aldolase (putative) [Source:HGNC Symbol;Acc:24269]	12	16064106	16190220	FALSE	2835.03	3283.08	2094.79	260.336	28451.7	0.915079	.	.	.	DERA	Deoxyribose-phosphate aldolase	3.2e-07	Mass spectrometry	Q9Y315	DERA	deoxyribose-phosphate aldolase	Cytoplasm	enzyme		463	15	4.93249	0.433846	Q9Y315	62	2842.52	1706.92
PROT017968_NP4	C9JAI6	C9JAI6_HUMAN	16	16:49298564:G:A	49298564	G	1017	-0.2433	-5.34	1.15e-07	1	C9JAI6	ENSG00000166091	CMTM5	CKLF-like MARVEL transmembrane domain containing 5 [Source:HGNC Symbol;Acc:19176]	14	23846017	23848981	FALSE	16371.5	19641.6	15212.6	669.7	149657	0.807143	.	.	.	CMTM5	CKLF like MARVEL transmembrane domain containing 5	5.4e-07	Mass spectrometry	C9JAI6	CMTM5	CKLF like MARVEL transmembrane domain containing 5	Other	cytokine		464	6	1.42971	0.723077	C9JAI6	151	6369.32	7263.33
PROT018507_NP4	O15117-2;O15117-3	O15117-2_HUMAN;O15117-3_HUMAN	8	8:15372494:A:G	15372494	G	1251	-0.4449	-5.332	1.152e-07	1	O15117	ENSG00000082074	FYB	FYN binding protein [Source:HGNC Symbol;Acc:4036]	5	39105338	39274630	FALSE	13687.5	15049.1	8153.11	636.119	81172.6	0.992857	NP5	0.93254	0.712073	.	.	.	.	O15117	FYB1	FYN binding protein 1	Nucleus	other		465	29	14.4758	5.08	O15117-3	268	5414.7	3989.18
PROT016735_NP3	Q9NS28	RGS18_HUMAN	20	20:21403193:G:A	21403193	A	1181	-0.3889	-5.334	1.154e-07	1	Q9NS28	ENSG00000150681	RGS18	regulator of G-protein signaling 18 [Source:HGNC Symbol;Acc:14261]	1	192127587	192154945	FALSE	9144.7	10768.2	7037.29	633.486	87730.7	0.937302	.	.	.	RGS18	Regulator of G protein signaling 18	3.4e-07	Mass spectrometry	Q9NS28	RGS18	regulator of G protein signaling 18	Cytoplasm	enzyme		466	12	4.64257	2.17231	Q9NS28	247	8024.97	6515.69
PROT020202_NP4	P53618	COPB_HUMAN	17	17:76127431:G:C	76127431	G	1047	0.2664	5.337	1.159e-07	1	P53618	ENSG00000129083	COPB1	coatomer protein complex, subunit beta 1 [Source:HGNC Symbol;Acc:2231]	11	14464986	14521573	FALSE	3246.21	3755.84	2376.58	147.372	16173.3	0.830952	.	.	.	COPB1	COPI coat complex subunit beta 1	3.3e-07	Mass spectrometry	P53618	COPB1	COPI coat complex subunit beta 1	Cytoplasm	transporter		467	33	8.08658	1.02154	P53618	104	2339.01	1671.45
PROT010072_NP2	Q8NBP7	PCSK9_HUMAN	4	4:60136519:T:C	60136519	C	1256	0.2168	5.331	1.16e-07	1	Q8NBP7	ENSG00000169174	PCSK9	proprotein convertase subtilisin/kexin type 9 [Source:HGNC Symbol;Acc:20001]	1	55505221	55530525	FALSE	200602	216811	101570	29311.7	976000	0.996825	NP3	0.997619	0.732373	PCSK9	Proprotein convertase subtilisin/kexin type 9	0.00028	Mean (MS and Immuno)	Q8NBP7	PCSK9	proprotein convertase subtilisin/kexin type 9	Extracellular Space	peptidase	MK-0616, BMS-844421, alirocumab, evolocumab, PCSK9 inhibitor, evinacumab	468	28	13.3503	12.0277	Q8NBP7	325	276471	116766
PROT022327_NP4	Q9H4M9	EHD1_HUMAN	18	18:9202468:A:T	9202468	A	1259	0.2094	5.33	1.162e-07	1	Q9H4M9	ENSG00000110047	EHD1	EH-domain containing 1 [Source:HGNC Symbol;Acc:3242]	11	64619114	64655768	FALSE	60566.7	68703.4	39248.2	10526.7	495272	0.999206	NP3	0.996825	0.770417	EHD1	EH domain containing 1	1e-05	Mass spectrometry	Q9H4M9	EHD1	EH domain containing 1	Cytoplasm	other		469	42	28.1668	16.9169	A0A024R571;Q9H4M9	325	15252.2	8627.63
PROT021990_NP4	Q96QR1	SG3A1_HUMAN	11	11:34795438:G:T	34795438	T	1248	-0.2146	-5.328	1.174e-07	1	Q96QR1	ENSG00000161055	SCGB3A1	secretoglobin, family 3A, member 1 [Source:HGNC Symbol;Acc:18384]	5	180017103	180018540	FALSE	7974.51	10488.2	9698.31	331.713	121609	0.990476	NP5	0.984921	0.81305	SCGB3A1	Secretoglobin family 3A member 1	1e-05	Mass spectrometry	Q96QR1	SCGB3A1	secretoglobin family 3A member 1	Extracellular Space	cytokine		470	2	1.8189	1.84615	Q96QR1	325	10551.3	7850.08
PROT016908_NP3	Q9UEE5	ST17A_HUMAN	1	1:9387485:C:G	9387485	G	1234	-0.2456	-5.328	1.177e-07	1.13476	Q9UEE5	ENSG00000164543	STK17A	serine/threonine kinase 17a [Source:HGNC Symbol;Acc:11395]	7	43622357	43666385	FALSE	520625	535077	205219	1671.71	1599440	0.979365	.	.	.	.	.	.	.	Q9UEE5	STK17A	serine/threonine kinase 17a	Nucleus	kinase		471	2	1.31136	0.581538	Q9UEE5	173	5319.83	3679.36
PROT027060_NP5	Q70J99	UN13D_HUMAN	3	3:149994553:T:C	149994553	T	1235	0.2489	5.328	1.18e-07	1	Q70J99	ENSG00000092929	UNC13D	unc-13 homolog D (C. elegans) [Source:HGNC Symbol;Acc:23147]	17	73823306	73840798	FALSE	7087.48	9075.36	7332.46	340.021	55067.9	0.980159	.	.	.	UNC13D	Unc-13 homolog D	1.5e-06	Mass spectrometry	Q70J99	UNC13D	unc-13 homolog D	Cytoplasm	other		472	41	12.8125	7.64615	Q70J99	287	6405.33	6042.96
PROT019550_NP4	P18669	PGAM1_HUMAN	3	3:114121762:A:G	114121762	G	1106	0.2793	5.33	1.193e-07	1	P18669	ENSG00000171314	PGAM1	phosphoglycerate mutase 1 (brain) [Source:HGNC Symbol;Acc:8888]	10	99185917	99193198	FALSE	4846.31	5574.36	5188.16	917.48	146767	0.877778	.	.	.	PGAM1	Phosphoglycerate mutase 1	0.00012	Mass spectrometry	P18669	PGAM1	phosphoglycerate mutase 1	Cytoplasm	phosphatase		473	12	2.16759	0.433846	P18669	84	6012.5	2478.96
PROT005026_NP1	Q9H223	EHD4_HUMAN	13	13:105791103:G:A	105791103	A	1139	0.3832	5.328	1.199e-07	1	Q9H223	ENSG00000103966	EHD4	EH-domain containing 4 [Source:HGNC Symbol;Acc:3245]	15	42190950	42264776	FALSE	3721.93	4828.35	3286.41	448.32	23825.1	0.903968	.	.	.	EHD4	EH domain containing 4	4.4e-07	Mass spectrometry	Q9H223	EHD4	EH domain containing 4	Plasma Membrane	enzyme		474	19	8.37093	5.40615	Q9H223	212	4516.76	3166.83
PROT020998_NP4	Q32MZ4-3	Q32MZ4-3_HUMAN	5	5:78071072:G:A	78071072	G	1010	0.25	5.331	1.202e-07	1	Q32MZ4	ENSG00000124831	LRRFIP1	leucine rich repeat (in FLII) interacting protein 1 [Source:HGNC Symbol;Acc:6702]	2	238536219	238722325	FALSE	3017.01	3505.16	2111.42	249.882	28139.9	0.801587	.	.	.	LRRFIP1	LRR binding FLII interacting protein 1	5.8e-07	Mass spectrometry	Q32MZ4	LRRFIP1	LRR binding FLII interacting protein 1	Cytoplasm	transcription regulator		475	17	5.01906	0.48	Q32MZ4;Q32MZ4-2;Q32MZ4-3	74	2416.77	1333.92
PROT005029_NP1	Q9H251	CAD23_HUMAN	3	3:186378731:C:A	186378731	A	1134	-0.2553	-5.326	1.213e-07	1	Q9H251	ENSG00000107736	CDH23	cadherin-related 23 [Source:HGNC Symbol;Acc:13733]	10	73156691	73575702	FALSE	16218	17607.4	9616.62	475.184	79776.2	0.9	.	.	.	CDH23	Cadherin related 23	9.5e-07	Mass spectrometry	Q9H251	CDH23	cadherin related 23	Plasma Membrane	transporter		476	10	1.25099	0	not detected	0	0	0
PROT006468_NP2	C9JFE4;Q13098	C9JFE4_HUMAN;CSN1_HUMAN	8	8:17364320:C:T	17364320	T	1157	-0.3984	-5.324	1.221e-07	1	Q13098	ENSG00000169727	GPS1	G protein pathway suppressor 1 [Source:HGNC Symbol;Acc:4549]	17	80008567	80015346	FALSE	3692.37	4462.75	4040.78	179.931	77620.5	0.918254	.	.	.	GPS1	G protein pathway suppressor 1	7.8e-08	Mass spectrometry	C9JFE4	GPS1	G protein pathway suppressor 1	Nucleus	other		477	16	4.43288	3.61231	C9JFE4;Q13098;Q13098-5;Q13098-7	277	5682.23	4289.73
PROT007259_NP2	O75882	ATRN_HUMAN	20	20:2237879:A:G	2237879	A	1225	0.2921	5.321	1.228e-07	1	O75882	ENSG00000088812	ATRN	attractin [Source:HGNC Symbol;Acc:885]	20	3451687	3631769	FALSE	3504.06	4637.83	3849.16	541.656	35200	0.972222	.	.	.	ATRN	Attractin	0.027	Mass spectrometry	O75882	ATRN	attractin	Extracellular Space	other		478	11	3.06751	2.03385	O75882;O75882-2	307	3064.57	1555.55
PROT018598_NP4	O43707	ACTN4_HUMAN	10	10:5591553:A:G	5591553	G	1200	0.2387	5.321	1.231e-07	1	O43707	ENSG00000130402	ACTN4	actinin, alpha 4 [Source:HGNC Symbol;Acc:166]	19	39138289	39222223	FALSE	8330.22	9254.61	6659.18	444.683	74984.9	0.952381	.	.	.	ACTN4	Actinin alpha 4	7.1e-05	Mass spectrometry	O43707	ACTN4	actinin alpha 4	Cytoplasm	transcription regulator		479	66	33.3312	11.2554	O43707	148	2639.09	1906.58
PROT001791_NP1	P02747	C1QC_HUMAN	1	1:210858916:C:T	210858916	T	1256	-0.3478	-5.319	1.235e-07	1	P02747	ENSG00000159189	C1QC	complement component 1, q subcomponent, C chain [Source:HGNC Symbol;Acc:1245]	1	22970123	22974603	FALSE	4602435	4.61663e+06	1.78194e+06	1049140	35965800	0.996825	NP2	0.996032	0.665206	C1QC	Complement C1q C chain	0.001305	Mean (MS and Immuno)	P02747	C1QC	complement C1q C chain	Extracellular Space	other		480	14	9.67673	7.85846	P02747	325	3248140	1459366
PROT020900_NP4	Q15465	SHH_HUMAN	4	4:166704448:T:C	166704448	C	1159	0.438	5.321	1.236e-07	1	Q15465	ENSG00000164690	SHH	sonic hedgehog [Source:HGNC Symbol;Acc:10848]	7	155592680	155604967	FALSE	59918	67921	39978.5	1153.68	297517	0.919841	.	.	.	SHH	Sonic hedgehog signaling molecule	5.5e-06	Mass spectrometry	Q15465	SHH	sonic hedgehog signaling molecule	Extracellular Space	peptidase		481	2	0.98888	0	not detected	0	0	0
PROT016010_NP3	Q92743	HTRA1_HUMAN	18	18:30925837:A:C	30925837	C	1255	-0.2367	-5.317	1.247e-07	1	Q92743	ENSG00000166033	HTRA1	HtrA serine peptidase 1 [Source:HGNC Symbol;Acc:9476]	10	124221041	124274424	FALSE	220898	238438	109482	48581.2	1300590	0.996032	NP2	0.996825	0.734793	HTRA1	HtrA serine peptidase 1	1.63e-05	Mean (MS and Immuno)	Q92743	HTRA1	HtrA serine peptidase 1	Extracellular Space	peptidase		482	23	16.7649	16.0769	Q92743	325	175221	60802.3
PROT018285_NP4	H3BTI0	H3BTI0_HUMAN	11	11:72945341:C:T	72945341	C	1243	-0.4375	-5.316	1.255e-07	1	H3BTI0	ENSG00000103196	CRISPLD2	cysteine-rich secretory protein LCCL domain containing 2 [Source:HGNC Symbol;Acc:25248]	16	84853590	84954374	FALSE	14392	18473.7	15283.6	488.998	130984	0.986508	NP2	0.973016	0.80219	CRISPLD2	Cysteine rich secretory protein LCCL domain containing 2	0.22	Immunoassay	H3BTI0	CRISPLD2	cysteine rich secretory protein LCCL domain containing 2	Cytoplasm	other		483	16	9.12073	1.12308	H3BTI0	103	7084.89	8217.24
PROT023847_NP5	E9PD25;O43897	E9PD25_HUMAN;TLL1_HUMAN	1	1:109640774:T:C	109640774	C	1237	0.2258	5.315	1.262e-07	1	O43897	ENSG00000038295	TLL1	tolloid-like 1 [Source:HGNC Symbol;Acc:11843]	4	166794410	167025047	FALSE	66537.3	67731.5	37739.6	650.107	292443	0.981746	.	.	.	TLL1	Tolloid like 1	5.6e-07	Mass spectrometry	O43897	TLL1	tolloid like 1	Extracellular Space	peptidase		484	13	6.67196	2.51692	E9PD25;O43897	201	28644.8	9364.93
PROT013743_NP3	P16403	H12_HUMAN	10	10:14737255:C:T	14737255	C	1253	-0.2311	-5.313	1.274e-07	1	P16403	ENSG00000187837	HIST1H1C	histone cluster 1, H1c [Source:HGNC Symbol;Acc:4716]	6	26055968	26056699	FALSE	15969.8	28551.7	59046.9	2508.65	922694	0.994444	.	.	.	.	.	.	.	P16403	H1-2	H1.2 linker histone, cluster member	Nucleus	other		485	5	2.17554	2.76	not detected	0	0	0
PROT013356_NP3	P05019	IGF1_HUMAN	13	13:60658141:C:T	60658141	T	1243	0.2203	5.313	1.274e-07	1	P05019	ENSG00000017427	IGF1	insulin-like growth factor 1 (somatomedin C) [Source:HGNC Symbol;Acc:5464]	12	102789645	102874423	FALSE	117771	129244	67983.2	14370.4	550531	0.996032	NP5	0.996825	0.639769	IGF1	Insulin like growth factor 1	0.000215	Mean (MS and Immuno)	P05019	IGF1	insulin like growth factor 1	Extracellular Space	growth factor	MEDI-573, BI 836845	486	10	6.27562	5.44923	P05019	325	86921.7	41299
PROT022208_NP4	Q9BYZ2	LDH6B_HUMAN	7	7:88010238:A:G	88010238	G	1012	-0.4188	-5.32	1.278e-07	1	Q9BYZ2	ENSG00000171989	LDHAL6B	lactate dehydrogenase A-like 6B [Source:HGNC Symbol;Acc:21481]	15	59499042	59500705	FALSE	3320.46	3994.53	2853.04	382.508	25987.7	0.803175	.	.	.	.	.	.	.	Q9BYZ2	LDHAL6B	lactate dehydrogenase A like 6B	Cytoplasm	enzyme		487	2	1.00397	0.412308	Q9BYZ2	122	2176.29	1197.82
PROT007584_NP2	P04233-2	P04233-2_HUMAN	17	17:2750355:T:C	2750355	T	1239	-0.2349	-5.312	1.285e-07	1	P04233	ENSG00000019582	CD74	CD74 molecule, major histocompatibility complex, class II invariant chain [Source:HGNC Symbol;Acc:1697]	5	149781200	149792492	FALSE	21368.8	22139.4	7903.43	727.293	119734	0.983333	.	.	.	CD74	CD74 molecule	2.1e-07	Mass spectrometry	P04233	CD74	CD74 molecule	Plasma Membrane	transmembrane receptor	milatuzumab, milatuzumab-doxorubicin antibody-drug conjugate	488	3	1.58697	1.05846	P04233-2	318	21639.3	7535.78
PROT005224_NP1	Q9NRY5	F1142_HUMAN	9	9:37729336:C:T	37729336	T	1248	0.2591	5.312	1.286e-07	1.00699	Q9NRY5	ENSG00000055147	FAM114A2	family with sequence similarity 114, member A2 [Source:HGNC Symbol;Acc:1333]	5	153369688	153418496	FALSE	34464.8	34278.4	25015.9	497.493	184346	0.990476	NP5	0.923016	0.0561487	.	.	.	.	Q9NRY5	FAM114A2	family with sequence similarity 114 member A2	Other	other		489	29	8.65052	0.716923	Q9NRY5	89	7565.77	10596.6
PROT012944_NP3	O75131	CPNE3_HUMAN	5	5:98444623:T:G	98444623	T	1142	0.2156	5.313	1.295e-07	1	O75131	ENSG00000085719	CPNE3	copine III [Source:HGNC Symbol;Acc:2316]	8	87497059	87573726	FALSE	4864.99	5390.92	3818.36	776.204	53678.2	0.906349	.	.	.	CPNE3	Copine 3	7.1e-08	Mass spectrometry	O75131	CPNE3	copine 3	Cytoplasm	kinase		490	17	5.21207	3.58769	O75131	261	4079.12	2795.99
PROT012424_NP3	F6QDS0	F6QDS0_HUMAN	2	2:231360831:G:T	231360831	G	1023	-0.3379	-5.315	1.308e-07	1	F6QDS0	ENSG00000260537	RP11-529K1.3	Uncharacterized protein [Source:UniProtKB/TrEMBL;Acc:H3BN59]	16	70333097	70400163	FALSE	7521.75	28246.3	33503.3	715.729	143195	0.811905	.	.	.	.	.	.	.	.	.	.	.	.	.	491	17	2.75536	1.12615	F6QDS0	179	7849.46	8245.04
PROT019490_NP4	P16284	PECA1_HUMAN	4	4:185810329:T:C	185810329	T	1257	0.216	5.308	1.31e-07	1	P16284	ENSG00000261371	PECAM1	platelet/endothelial cell adhesion molecule 1 [Source:HGNC Symbol;Acc:8823]	HG183_PATCH	62399863	62491136	FALSE	21964.1	24905.7	15508.1	1903.29	150788	0.997619	.	.	.	PECAM1	Platelet and endothelial cell adhesion molecule 1	0.00011	Mass spectrometry	P16284	PECAM1	platelet and endothelial cell adhesion molecule 1	Plasma Membrane	other		492	40	21.7347	11.7754	P16284	325	18993.1	10944.8
PROT019908_NP4	P36578	RL4_HUMAN	15	15:99973369:G:A	99973369	G	1092	0.3259	5.311	1.32e-07	1	P36578	ENSG00000174444	RPL4	ribosomal protein L4 [Source:HGNC Symbol;Acc:10353]	15	66790355	66816870	FALSE	3495.8	4551.27	5024.57	284.456	93386.5	0.866667	.	.	.	RPL4	Ribosomal protein L4	1.3e-06	Mass spectrometry	P36578	RPL4	ribosomal protein L4	Cytoplasm	enzyme		493	17	2.19301	1.42461	P36578	278	10145.2	6200.28
PROT022295_NP4	Q9H2G2-2	Q9H2G2-2_HUMAN	5	5:20728960:C:T	20728960	C	1209	0.2838	5.306	1.329e-07	1	Q9H2G2	ENSG00000065613	SLK	STE20-like kinase [Source:HGNC Symbol;Acc:11088]	10	105726959	105788991	FALSE	6486.01	8316.75	5987.1	391.163	67481.2	0.959524	.	.	.	SLK	STE20 like kinase	1.4e-07	Mass spectrometry	Q9H2G2-2	SLK	STE20 like kinase	Nucleus	kinase		494	40	10.5393	3.07385	Q9H2G2-2	223	7450.74	7791.58
PROT004815_NP1	Q99961	SH3G1_HUMAN	8	8:71243737:T:C	71243737	C	1121	0.4847	5.309	1.329e-07	1	Q99961	ENSG00000141985	SH3GL1	SH3-domain GRB2-like 1 [Source:HGNC Symbol;Acc:10830]	19	4360367	4400544	FALSE	5821.02	14534.8	23091.6	658.073	260228	0.889683	.	.	.	SH3GL1	SH3 domain containing GRB2 like 1, endophilin A2	3.9e-07	Mass spectrometry	Q99961	SH3GL1	SH3 domain containing GRB2 like 1, endophilin A2	Cytoplasm	other		495	11	3.80699	0.683077	Q99961	99	5765.94	3892.97
PROT010411_NP2	Q96I82	KAZD1_HUMAN	10	10:102824349:G:C	102824349	G	1174	-0.2247	-5.307	1.329e-07	1	Q96I82	ENSG00000107821	KAZALD1	Kazal-type serine peptidase inhibitor domain 1 [Source:HGNC Symbol;Acc:25460]	10	102821598	102827888	TRUE	8005.69	8651.13	4296.53	517.459	37934.3	0.931746	.	.	.	KAZALD1	Kazal type serine peptidase inhibitor domain 1	6.5e-08	Mass spectrometry	Q96I82	KAZALD1	Kazal type serine peptidase inhibitor domain 1	Extracellular Space	other		496	4	2.20254	0.569231	Q96I82	185	8029.64	3699.03
PROT019712_NP4	P25705	ATPA_HUMAN	5	5:107968705:T:C	107968705	T	1259	0.2255	5.305	1.331e-07	1	P25705	ENSG00000152234	ATP5A1	ATP synthase, H+ transporting, mitochondrial F1 complex, alpha subunit 1, cardiac muscle [Source:HGNC Symbol;Acc:823]	18	43664110	43684300	FALSE	19159.1	23800.9	16979	595.012	146000	0.999206	NP5	0.984921	0.84207	.	.	.	.	P25705	ATP5F1A	ATP synthase F1 subunit alpha	Cytoplasm	transporter		497	28	15.4162	8.51385	P25705	325	11970.5	11461.3
PROT018215_NP4	F8WCF6;P59998;P59998-3	ARPC4_HUMAN;F8WCF6_HUMAN;P59998-3_HUMAN	4	4:185810329:T:C	185810329	T	1258	0.2159	5.304	1.338e-07	1	P59998	ENSG00000241553	ARPC4	actin related protein 2/3 complex, subunit 4, 20kDa [Source:HGNC Symbol;Acc:707]	3	9834179	9849410	FALSE	28601.3	31291	19662.7	3393.9	243656	0.998413	NP5	0.994444	0.810027	ARPC4	Actin related protein 2/3 complex subunit 4	5.9e-06	Mass spectrometry	F8WCF6	ARPC4-TTLL3	ARPC4-TTLL3 readthrough	Other	other		498	8	5.00953	3.56308	P59998;P59998-3	325	20392.4	13230.3
PROT014895_NP3	Q12955	ANK3_HUMAN	6	6:157709734:C:T	157709734	T	1068	0.2428	5.308	1.346e-07	1	Q12955	ENSG00000151150	ANK3	ankyrin 3, node of Ranvier (ankyrin G) [Source:HGNC Symbol;Acc:494]	10	61786056	62493248	FALSE	21474	25604.4	22139.9	374.098	166869	0.847619	.	.	.	.	.	.	.	Q12955	ANK3	ankyrin 3	Plasma Membrane	other		499	7	3.62589	0.372308	not detected	0	0	0
PROT012204_NP3	B8ZZZ4;P01732;P01732-2	B8ZZZ4_HUMAN;CD8A_HUMAN;P01732-2_HUMAN	12	12:26528199:T:C	26528199	C	1155	-0.2286	-5.305	1.348e-07	1	P01732	ENSG00000153563	CD8A	CD8a molecule [Source:HGNC Symbol;Acc:1706]	2	87011729	87035519	FALSE	8442.55	9828.73	6025.5	597.381	60777.2	0.916667	.	.	.	CD8A	CD8a molecule	4.9e-07	Mass spectrometry	P01732	CD8A	CD8 subunit alpha	Plasma Membrane	other		500	4	1.89833	0.483077	P01732-2	129	4253.12	1758.16
PROT003383_NP1	Q12905	ILF2_HUMAN	22	22:16895246:G:A	16895246	G	1256	0.2694	5.302	1.35e-07	1	Q12905	ENSG00000143621	ILF2	interleukin enhancer binding factor 2 [Source:HGNC Symbol;Acc:6037]	1	153634512	153643524	FALSE	19255.4	21357.3	12149	1752.68	119257	0.996825	.	.	.	ILF2	Interleukin enhancer binding factor 2	3.4e-06	Mass spectrometry	Q12905	ILF2	interleukin enhancer binding factor 2	Nucleus	transcription regulator		501	15	9.51549	6.26769	B4DY09;Q12905	325	10271.4	4820.87
PROT008518_NP2	P47813	IF1AX_HUMAN	6	6:108108756:G:C	108108756	C	1255	0.407	5.299	1.378e-07	1	P47813	ENSG00000173674	EIF1AX	eukaryotic translation initiation factor 1A, X-linked [Source:HGNC Symbol;Acc:3250]	X	20142636	20159962	FALSE	12238.6	14510.6	11662.8	924.168	213713	0.996032	NP3	0.994444	0.828617	.	.	.	.	P47813	EIF1AX	eukaryotic translation initiation factor 1A X-linked	Cytoplasm	translation regulator		502	10	4.4027	3.43692	P47813	322	8415.55	7280.04
PROT009432_NP2	Q15904	VAS1_HUMAN	21	21:34577223:C:T	34577223	T	1253	0.3612	5.298	1.382e-07	1	Q15904	ENSG00000071553	ATP6AP1	ATPase, H+ transporting, lysosomal accessory protein 1 [Source:HGNC Symbol;Acc:868]	X	153656978	153664862	FALSE	13820.6	14793.8	5774.28	1984.42	60677.6	0.994444	.	.	.	ATP6AP1	ATPase H+ transporting accessory protein 1	7e-07	Mass spectrometry	Q15904	ATP6AP1	ATPase H+ transporting accessory protein 1	Cytoplasm	transporter		503	7	4.4035	4.31385	Q15904	325	18915.6	7358.36
PROT020558_NP4	Q05682-4	Q05682-4_HUMAN	19	19:2499757:C:A	2499757	C	1259	-0.2792	-5.297	1.387e-07	1	Q05682	ENSG00000122786	CALD1	caldesmon 1 [Source:HGNC Symbol;Acc:1441]	7	134429003	134655479	FALSE	35629.1	42143.9	31613.1	2033.67	323122	0.999206	NP2	0.996032	0.849693	CALD1	Caldesmon 1	3.9e-05	Mass spectrometry	Q05682-4	CALD1	caldesmon 1	Cytoplasm	other		504	39	21.8737	8.07692	not detected	0	0	0
PROT018905_NP4	O95866	G6B_HUMAN	5	5:106040102:A:G	106040102	G	1196	-0.2256	-5.297	1.402e-07	1	O95866	ENSG00000204420	C6orf25	chromosome 6 open reading frame 25 [Source:HGNC Symbol;Acc:13937]	6	31686371	31694491	FALSE	16429.1	19628.2	15573.8	409.718	166273	0.949206	.	.	.	.	.	.	.	O95866	MPIG6B	megakaryocyte and platelet inhibitory receptor G6b	Plasma Membrane	other		505	10	5.68705	1.54462	O95866;O95866-3;O95866-5	17	1798.38	1377.01
PROT006530_NP2	D6REA1;Q9H173	D6REA1_HUMAN;SIL1_HUMAN	5	5:147833281:C:A	147833281	A	1203	0.2274	5.296	1.403e-07	1	Q9H173	ENSG00000120725	SIL1	SIL1 nucleotide exchange factor [Source:HGNC Symbol;Acc:24624]	5	138282409	138629246	FALSE	1788.5	1858.47	663.744	264.301	7455.4	0.954762	.	.	.	SIL1	SIL1 nucleotide exchange factor	7.1e-07	Mass spectrometry	Q9H173	SIL1	SIL1 nucleotide exchange factor	Cytoplasm	transporter		506	3	2.10008	2.64615	D6REA1	325	4472.94	1990.61
PROT013440_NP3	P07737	PROF1_HUMAN	1	1:95586159:G:A	95586159	A	1255	0.2573	5.295	1.405e-07	1	P07737	ENSG00000108518	PFN1	profilin 1 [Source:HGNC Symbol;Acc:8881]	17	4848947	4852356	FALSE	90831.4	101351	60942.7	9049.78	565862	0.996032	NP5	0.996825	0.861899	PFN1	Profilin 1	0.00066	Mass spectrometry	P07737	PFN1	profilin 1	Cytoplasm	other		507	13	8.28991	7.54769	P07737	325	76281.8	52282.1
PROT013778_NP3	P17931	LEG3_HUMAN	1	1:31011283:T:C	31011283	T	1199	-0.4013	-5.296	1.406e-07	1	P17931	ENSG00000131981	LGALS3	lectin, galactoside-binding, soluble, 3 [Source:HGNC Symbol;Acc:6563]	14	55590828	55612126	FALSE	6636.81	6911.72	3096.88	389.031	23175.7	0.951587	.	.	.	LGALS3	Galectin 3	1.9e-06	Mass spectrometry	P17931	LGALS3	galectin 3	Extracellular Space	other	GCS-100, GB1211, GR-MD-02, GM-CT-01	508	10	3.50199	0.738461	P17931	164	2285.22	1189.55
PROT006639_NP2	E9PRY8	E9PRY8_HUMAN	1	1:248039451:C:T	248039451	T	1255	-0.2196	-5.294	1.412e-07	1	E9PRY8	ENSG00000104529	EEF1D	eukaryotic translation elongation factor 1 delta (guanine nucleotide exchange protein) [Source:HGNC Symbol;Acc:3211]	8	144661867	144681711	FALSE	11316.5	13883.2	11669.7	1655.21	290311	0.996032	.	.	.	EEF1D	Eukaryotic translation elongation factor 1 delta	1.3e-06	Mass spectrometry	E9PRY8	EEF1D	eukaryotic translation elongation factor 1 delta	Cytoplasm	translation regulator		509	17	8.15568	6.6	E9PRY8	325	12301.3	6828.64
PROT003386_NP1	Q12913	PTPRJ_HUMAN	8	8:30839568:A:G	30839568	G	1235	0.2048	5.294	1.412e-07	1	Q12913	ENSG00000149177	PTPRJ	protein tyrosine phosphatase, receptor type, J [Source:HGNC Symbol;Acc:9673]	11	48002113	48189670	FALSE	7803.56	8083.75	4025.38	860.12	40919.7	0.980159	.	.	.	PTPRJ	Protein tyrosine phosphatase receptor type J	0.00067	Mass spectrometry	Q12913	PTPRJ	protein tyrosine phosphatase receptor type J	Plasma Membrane	phosphatase		510	28	10.5306	10.1323	Q12913	321	10150.4	7911.57
PROT009860_NP2	Q7Z6Z7;Q7Z6Z7-3	HUWE1_HUMAN;Q7Z6Z7-3_HUMAN	1	1:158748607:A:G	158748607	G	1240	0.266	5.294	1.417e-07	1	Q7Z6Z7	ENSG00000086758	HUWE1	HECT, UBA and WWE domain containing 1, E3 ubiquitin protein ligase [Source:HGNC Symbol;Acc:30892]	X	53559057	53713673	FALSE	3801.41	5141.66	5513.59	221.25	87681.9	0.984127	.	.	.	HUWE1	HECT, UBA and WWE domain containing E3 ubiquitin protein ligase 1	7.3e-08	Mass spectrometry	Q7Z6Z7	HUWE1	HECT, UBA and WWE domain containing E3 ubiquitin protein ligase 1	Nucleus	transcription regulator		511	100	13.9658	4.49538	Q7Z6Z7;Q7Z6Z7-3	268	4642.25	5169.22
PROT019402_NP4	P13224	GP1BB_HUMAN	4	4:185810329:T:C	185810329	T	1259	0.2154	5.293	1.421e-07	1	P13224	ENSG00000203618	GP1BB	glycoprotein Ib (platelet), beta polypeptide [Source:HGNC Symbol;Acc:4440]	22	19710468	19712294	FALSE	230307	274318	205368	7473.3	1688040	0.999206	NP5	0.996032	0.803257	GP1BB	Glycoprotein Ib platelet subunit beta	4.4e-06	Mass spectrometry	P13224	GP1BB	glycoprotein Ib platelet subunit beta	Plasma Membrane	other		512	5	3.63622	3.67692	P13224	325	114430	104791
PROT017398_NP4	A0A0B4J1Y9	HV372_HUMAN	4	4:108149459:C:T	108149459	C	1250	-0.2061	-5.293	1.422e-07	1.00728	A0A0B4J1Y9	ENSG00000225698	IGHV3-72	immunoglobulin heavy variable 3-72 [Source:HGNC Symbol;Acc:5622]	14	107198932	107199471	FALSE	668810	794696	598729	1121.46	5177330	0.992063	.	.	.	IGHV3-72	Immunoglobulin heavy variable 3-72	0.0096	Mass spectrometry	A0A0B4J1Y9	IGHV3-72	immunoglobulin heavy variable 3-72	Other	other		513	6	3.89198	3.58461	A0A0B4J1Y9	323	68274.9	64324.2
PROT015065_NP3	Q14677	EPN4_HUMAN	4	4:108318541:G:A	108318541	G	1194	-0.2179	-5.293	1.428e-07	1	Q14677	ENSG00000113282	CLINT1	clathrin interactor 1 [Source:HGNC Symbol;Acc:23186]	5	157212751	157286183	FALSE	4304.4	4766.13	3136.18	338.964	54609.6	0.947619	.	.	.	CLINT1	Clathrin interactor 1	5.4e-07	Mass spectrometry	Q14677	CLINT1	clathrin interactor 1	Cytoplasm	other		514	18	4.73074	3.16615	not detected	0	0	0
PROT008716_NP2	P54725;P54725-3	P54725-3_HUMAN;RD23A_HUMAN	11	11:40285597:A:G	40285597	A	1088	0.2846	5.296	1.436e-07	1	P54725	ENSG00000179262	RAD23A	RAD23 homolog A (S. cerevisiae) [Source:HGNC Symbol;Acc:9812]	19	13056669	13064456	FALSE	5773.51	7736.68	7507.37	1049.79	115649	0.863492	.	.	.	RAD23A	RAD23 homolog A, nucleotide excision repair protein	3.4e-06	Mass spectrometry	P54725	RAD23A	RAD23 homolog A, nucleotide excision repair protein	Nucleus	other		515	10	2.25655	0.187692	P54725;P54725-3	56	10750.9	12358.3
PROT023546_NP5	A0A804HLC3	A0A804HLC3_HUMAN	11	11:4683197:G:A	4683197	A	1177	-0.2197	-5.291	1.447e-07	1	A0A804HLC3	ENSG00000148357	HMCN2	hemicentin 2 [Source:HGNC Symbol;Acc:21293]	9	133046882	133309510	FALSE	4399.09	5289.09	3477.87	260.611	26672.9	0.934127	.	.	.	HMCN2	Hemicentin 2	2.7e-05	Mass spectrometry	A0A804HLC3	HMCN2	hemicentin 2	Extracellular Space	other		516	79	6.96267	18.7785	A0A804HLC3	316	7121.31	4238.31
PROT013769_NP3	P17612	KAPCA_HUMAN	2	2:201353116:T:C	201353116	C	1157	0.4234	5.291	1.451e-07	1	P17612	ENSG00000072062	PRKACA	protein kinase, cAMP-dependent, catalytic, alpha [Source:HGNC Symbol;Acc:9380]	19	14202500	14228896	FALSE	3489.3	4145.24	2663.23	654.557	25795.4	0.918254	.	.	.	PRKACA	Protein kinase cAMP-activated catalytic subunit alpha	1.7e-07	Mass spectrometry	P17612	PRKACA	protein kinase cAMP-activated catalytic subunit alpha	Cytoplasm	kinase		517	14	5.68308	3.06769	P17612;P17612-2	93	4420.1	2813.61
PROT020060_NP4	P49006	MRP_HUMAN	3	3:86198316:T:C	86198316	T	1210	-0.2231	-5.289	1.457e-07	1	P49006	ENSG00000175130	MARCKSL1	MARCKS-like 1 [Source:HGNC Symbol;Acc:7142]	1	32799433	32801980	FALSE	2516.51	2774.9	1511.36	360.42	22865.4	0.960317	.	.	.	MARCKSL1	MARCKS like 1	1.7e-07	Mass spectrometry	P49006	MARCKSL1	MARCKS like 1	Cytoplasm	other		518	2	1.82764	0.323077	P49006	105	1538.07	601.166
PROT001553_NP1	O94919	ENDD1_HUMAN	5	5:39453905:T:C	39453905	C	1171	-0.2373	-5.29	1.463e-07	1	O94919	ENSG00000149218	ENDOD1	endonuclease domain containing 1 [Source:HGNC Symbol;Acc:29129]	11	94822974	94865809	FALSE	12426.8	16725.1	19640.4	298.055	190568	0.929365	.	.	.	ENDOD1	Endonuclease domain containing 1	5.2e-06	Mass spectrometry	O94919	ENDOD1	endonuclease domain containing 1	Extracellular Space	enzyme		519	16	4.55679	2.16	O94919	225	25144.8	21942
PROT014790_NP3	Q04756	HGFA_HUMAN	18	18:46660709:G:A	46660709	A	1255	-0.3395	-5.286	1.471e-07	1	Q04756	ENSG00000109758	HGFAC	HGF activator [Source:HGNC Symbol;Acc:4894]	4	3443614	3451211	FALSE	1634490	1.67776e+06	712753	989.303	4739310	0.996032	NP5	0.996825	0.798187	HGFAC	HGF activator	0.0046538	Mean (MS and Immuno)	Q04756	HGFAC	HGF activator	Extracellular Space	peptidase		520	20	11.7268	11.6646	Q04756	325	1213146	437086
PROT001770_NP1	P02042	HBD_HUMAN	2	2:151426843:T:C	151426843	C	1256	-0.3717	-5.285	1.481e-07	1	P02042	ENSG00000223609	HBD	hemoglobin, delta [Source:HGNC Symbol;Acc:4829]	11	5253908	5256600	FALSE	25776.2	33701.8	30325.3	1378.58	381495	0.996825	NP5	0.993651	0.85974	HBD	Hemoglobin subunit delta	0.0066	Mass spectrometry	P02042	HBD	hemoglobin subunit delta	Other	transporter		521	18	11.9762	9.04	P02042	308	15233.2	17561.1
PROT013821_NP3	P19957	ELAF_HUMAN	1	1:228836836:G:A	228836836	A	1235	0.2061	5.285	1.486e-07	1	P19957	ENSG00000124102	PI3	peptidase inhibitor 3, skin-derived [Source:HGNC Symbol;Acc:8947]	20	43803517	43805185	FALSE	15752.8	19458.5	15885.9	1907.08	232899	0.980159	.	.	.	PI3	Peptidase inhibitor 3	1.4e-06	Mass spectrometry	P19957	PI3	peptidase inhibitor 3	Extracellular Space	other		522	5	2.64257	0.203077	P19957	66	3684.77	3483.78
PROT014321_NP3	P49407-2	P49407-2_HUMAN	15	15:50437051:C:A	50437051	A	1149	0.2904	5.287	1.489e-07	1.00991	P49407	ENSG00000137486	ARRB1	arrestin, beta 1 [Source:HGNC Symbol;Acc:711]	11	74975226	75062873	FALSE	282704	261923	230012	608.592	931723	0.911905	.	.	.	ARRB1	Arrestin beta 1	1.5e-06	Mass spectrometry	P49407	ARRB1	arrestin beta 1	Cytoplasm	transcription regulator		523	22	6.17315	3.95077	P49407-2	272	282047	195916
PROT011681_NP3	A0A0C4DH36	HV338_HUMAN	1	1:216927993:G:A	216927993	A	1253	-0.229	-5.283	1.494e-07	1	A0A0C4DH36	ENSG00000211958	IGHV3-38	immunoglobulin heavy variable 3-38 (non-functional) [Source:HGNC Symbol;Acc:5601]	14	106866406	106866934	FALSE	43033.2	73413.6	128253	3961.75	2565330	0.994444	.	.	.	IGHV3-38	Immunoglobulin heavy variable 3-38 (non-functional)	0.0029	Mass spectrometry	A0A0C4DH36	IGHV3-38	immunoglobulin heavy variable 3-38 (non-functional)	Other	other		524	3	1.89754	1.94769	A0A0C4DH36	324	42826.8	84274.5
PROT014168_NP3	P37802;P37802-2	P37802-2_HUMAN;TAGL2_HUMAN	2	2:219228651:G:C	219228651	C	1254	-0.3438	-5.283	1.494e-07	1	P37802	ENSG00000158710	TAGLN2	transgelin 2 [Source:HGNC Symbol;Acc:11554]	1	159887897	159895522	FALSE	68275.4	83007.7	55050.4	3890.41	472892	0.995238	NP5	0.996825	0.853875	TAGLN2	Transgelin 2	0.00027	Mass spectrometry	P37802	TAGLN2	transgelin 2	Cytoplasm	other		525	17	11.0707	7.15692	P37802;P37802-2	325	31381.5	23081.1
PROT007628_NP2	P05387	RLA2_HUMAN	16	16:22930938:G:A	22930938	A	1254	-0.3186	-5.283	1.494e-07	1	P05387	ENSG00000177600	RPLP2	ribosomal protein, large, P2 [Source:HGNC Symbol;Acc:10377]	11	809647	812880	FALSE	27573	32396.6	35783.4	759.607	1093050	0.995238	.	.	.	RPLP2	Ribosomal protein lateral stalk subunit P2	2.9e-06	Mass spectrometry	P05387	RPLP2	ribosomal protein lateral stalk subunit P2	Cytoplasm	other		526	7	3.7077	2.94769	P05387	325	25462.8	15202.2
PROT009113_NP2	Q0ZGT2	NEXN_HUMAN	1	1:17428832:C:T	17428832	C	1170	-0.2183	-5.285	1.501e-07	1	Q0ZGT2	ENSG00000162614	NEXN	nexilin (F actin binding protein) [Source:HGNC Symbol;Acc:29557]	1	78354198	78409580	FALSE	7648.9	10510.8	9706.61	259.883	72176.5	0.928571	NP5	0.802381	0.695419	NEXN	Nexilin F-actin binding protein	2.9e-06	Mass spectrometry	Q0ZGT2	NEXN	nexilin F-actin binding protein	Plasma Membrane	other		527	23	6.30818	6.62462	Q0ZGT2;Q0ZGT2-4	322	26319.3	24541.9
PROT018581_NP4	O43516;O43516-3	O43516-3_HUMAN;WIPF1_HUMAN	7	7:4419035:A:G	4419035	G	1247	0.3603	5.281	1.513e-07	1	O43516	ENSG00000115935	WIPF1	WAS/WASL interacting protein family, member 1 [Source:HGNC Symbol;Acc:12736]	2	175424300	175547644	FALSE	12614.4	15872.8	11369.4	904.46	136387	0.989683	NP5	0.963492	0.789208	WIPF1	WAS/WASL interacting protein family member 1	5.2e-07	Mass spectrometry	O43516	WIPF1	WAS/WASL interacting protein family member 1	Cytoplasm	other		528	10	5.99841	2.50769	O43516;O43516-3	310	7925.74	4258.1
PROT014203_NP3	P41222	PTGDS_HUMAN	3	3:185260315:C:G	185260315	G	1106	0.2251	5.284	1.521e-07	1	P41222	ENSG00000107317	PTGDS	prostaglandin D2 synthase 21kDa (brain) [Source:HGNC Symbol;Acc:9592]	9	139871956	139879887	FALSE	5866.35	6542.01	8033.77	515.053	251914	0.877778	.	.	.	PTGDS	Prostaglandin D2 synthase	0.0025	Mass spectrometry	P41222	PTGDS	prostaglandin D2 synthase	Cytoplasm	enzyme		529	3	1.41461	0.24	P41222	76	2826.3	5244.71
PROT025276_NP5	P17655	CAN2_HUMAN	3	3:2943969:T:A	2943969	A	1257	-0.3509	-5.28	1.524e-07	1	P17655	ENSG00000162909	CAPN2	calpain 2, (m/II) large subunit [Source:HGNC Symbol;Acc:1479]	1	223889295	223963720	FALSE	65610.9	70441.4	27005	15269	283523	0.997619	.	.	.	CAPN2	Calpain 2	2.8e-06	Mass spectrometry	P17655	CAPN2	calpain 2	Cytoplasm	peptidase	alicapistat, BLD-2660	530	35	20.278	15.5846	P17655	325	21143	7390.97
PROT013722_NP3	P15814	IGLL1_HUMAN	15	15:79503944:C:A	79503944	A	1066	-0.2262	-5.285	1.525e-07	1	P15814	ENSG00000128322	IGLL1	immunoglobulin lambda-like polypeptide 1 [Source:HGNC Symbol;Acc:5870]	22	23915312	23922495	FALSE	24149.7	45401.5	66970	417.464	1149880	0.846032	.	.	.	IGLL1	Immunoglobulin lambda like polypeptide 1	0.048	Mass spectrometry	P15814	IGLL1/IGLL5	immunoglobulin lambda like polypeptide 1	Plasma Membrane	other		531	4	1.43765	0.849231	P15814	231	44984.5	98159.5
PROT006291_NP2	A0A8I5KHR1;Q9NS71	A0A8I5KHR1_HUMAN;GKN1_HUMAN	4	4:6200435:T:C	6200435	C	1077	-0.2973	-5.284	1.527e-07	1	Q9NS71	ENSG00000169605	GKN1	gastrokine 1 [Source:HGNC Symbol;Acc:23217]	2	69201705	69208106	FALSE	4397.14	5139.84	3032.1	711.824	27836.8	0.854762	.	.	.	GKN1	Gastrokine 1	1.8e-05	Mass spectrometry	Q9NS71	GKN1	gastrokine 1	Extracellular Space	growth factor		532	3	1.84432	0	not detected	0	0	0
PROT009031_NP2	Q03252	LMNB2_HUMAN	18	18:27831832:A:T	27831832	T	1251	0.4387	5.279	1.528e-07	1	Q03252	ENSG00000176619	LMNB2	lamin B2 [Source:HGNC Symbol;Acc:6638]	19	2427636	2456994	FALSE	4691.89	5617.18	3966.7	610.017	59143.7	0.992857	.	.	.	LMNB2	Lamin B2	1.1e-07	Mass spectrometry	Q03252	LMNB2	lamin B2	Nucleus	other		533	14	2.64496	2.29231	Q03252	325	6855.47	3091.11
PROT017823_NP4	A0A8I5KZ24	A0A8I5KZ24_HUMAN	20	20:52746500:A:C	52746500	C	1051	0.3929	5.284	1.536e-07	1	A0A8I5KZ24	ENSG00000107669	ATE1	arginyltransferase 1 [Source:HGNC Symbol;Acc:782]	10	123499939	123688316	FALSE	4890.22	5506.28	3143.99	425.466	26687.2	0.834127	.	.	.	ATE1	Arginyltransferase 1	8.3e-08	Mass spectrometry	A0A8I5KZ24	ATE1	arginyltransferase 1	Nucleus	enzyme		534	15	3.94122	1.10461	A0A8I5KZ24	124	4855	2464.01
PROT014821_NP3	Q07092	COGA1_HUMAN	1	1:32173258:A:G	32173258	A	1254	-0.208	-5.278	1.539e-07	1	Q07092	ENSG00000084636	COL16A1	collagen, type XVI, alpha 1 [Source:HGNC Symbol;Acc:2193]	1	32117848	32169920	TRUE	38474.7	49691	44744.8	430.812	730101	0.995238	.	.	.	COL16A1	Collagen type XVI alpha 1 chain	9.6e-07	Mass spectrometry	Q07092	COL16A1	collagen type XVI alpha 1 chain	Extracellular Space	other	collagenase	535	4	2.48451	2.34154	Q07092	324	30259.8	25213.6
PROT026817_NP5	Q5JU69	TOR2A_HUMAN	9	9:132580901:C:G	132580901	G	1199	-0.315	-5.279	1.541e-07	1	Q5JU69	ENSG00000160404	TOR2A	torsin family 2, member A [Source:HGNC Symbol;Acc:11996]	9	130493803	130497604	FALSE	2964.85	3202.86	1600.6	410.593	29726.5	0.951587	.	.	.	.	.	.	.	Q5JU69	TOR2A	torsin family 2 member A	Extracellular Space	other		536	3	1.3336	1.15692	Q5JU69	310	3656.45	1210.87
PROT020068_NP4	P49327	FAS_HUMAN	17	17:80047970:C:T	80047970	T	1110	-0.2935	-5.28	1.556e-07	1	P49327	ENSG00000169710	FASN	fatty acid synthase [Source:HGNC Symbol;Acc:3594]	17	80036214	80056208	TRUE	3186.85	25042.6	85230.4	288.538	1217470	0.880952	.	.	.	FASN	Fatty acid synthase	3.4e-06	Mass spectrometry	P49327	FASN	fatty acid synthase	Cytoplasm	enzyme	TVB-2640, orlistat, cerulenin, 3-V bioscience-2640, acarbose/orlistat	537	62	11.9381	1.03692	P49327	72	2549.97	2205.67
PROT016700_NP3	Q9NR12	PDLI7_HUMAN	3	3:196503134:A:G	196503134	G	1222	0.388	5.276	1.564e-07	1	Q9NR12	ENSG00000196923	PDLIM7	PDZ and LIM domain 7 (enigma) [Source:HGNC Symbol;Acc:22958]	5	176910395	176924607	FALSE	12218.2	25506.1	24857.7	807.799	136209	0.969841	NP2	0.942857	0.661667	PDLIM7	PDZ and LIM domain 7	1.7e-06	Mass spectrometry	Q9NR12	PDLIM7	PDZ and LIM domain 7	Cytoplasm	other		538	20	7.39714	1.18769	Q9NR12	171	3770.33	2545.84
PROT002934_NP1	P52943	CRIP2_HUMAN	1	1:37600522:G:A	37600522	A	1255	0.2387	5.274	1.57e-07	1	P52943	ENSG00000182809	CRIP2	cysteine-rich protein 2 [Source:HGNC Symbol;Acc:2361]	14	105939299	105946499	FALSE	8197.65	8938.3	4259.07	1345.47	43322.1	0.996032	NP5	0.987302	0.730843	CRIP2	Cysteine rich protein 2	1.6e-07	Mass spectrometry	P52943	CRIP2	cysteine rich protein 2	Nucleus	other		539	10	6.05878	1.32	not detected	0	0	0
PROT015830_NP3	Q8NBZ7;Q8NBZ7-2	Q8NBZ7-2_HUMAN;UXS1_HUMAN	11	11:80833116:A:T	80833116	T	1202	-0.2771	-5.275	1.571e-07	1	Q8NBZ7	ENSG00000115652	UXS1	UDP-glucuronate decarboxylase 1 [Source:HGNC Symbol;Acc:17729]	2	106709759	106810795	FALSE	2457.95	4189.11	6134.78	426.233	97078.6	0.953968	.	.	.	UXS1	UDP-glucuronate decarboxylase 1	2.4e-08	Mass spectrometry	Q8NBZ7	UXS1	UDP-glucuronate decarboxylase 1	Cytoplasm	enzyme		540	11	3.00635	1.95077	Q8NBZ7;Q8NBZ7-2	286	4350.39	14722.5
PROT007810_NP2	P10451-3	P10451-3_HUMAN	2	2:10850929:G:A	10850929	A	1175	-0.2178	-5.275	1.577e-07	1	P10451	ENSG00000118785	SPP1	secreted phosphoprotein 1 [Source:HGNC Symbol;Acc:11255]	4	88896819	88904562	FALSE	16038.6	31475.9	43319	1230.17	618016	0.93254	.	.	.	SPP1	Secreted phosphoprotein 1	9.15e-05	Mean (MS and Immuno)	P10451-3	SPP1	secreted phosphoprotein 1	Extracellular Space	cytokine		541	15	6.60604	5.63692	P10451-3	298	12620.1	11777.1
PROT002940_NP1	P53396	ACLY_HUMAN	3	3:100658679:G:A	100658679	A	1231	0.2779	5.274	1.579e-07	1	P53396	ENSG00000131473	ACLY	ATP citrate lyase [Source:HGNC Symbol;Acc:115]	17	40023161	40086795	FALSE	18670.7	23133.1	21515.9	639.022	231815	0.976984	.	.	.	ACLY	ATP citrate lyase	3.1e-06	Mass spectrometry	P53396	ACLY	ATP citrate lyase	Cytoplasm	enzyme	bempedoyl-CoA, bempedoic acid/ezetimibe, bempedoic acid	542	36	11.1724	3.95077	not detected	0	0	0
PROT018404_NP4	O00232	PSD12_HUMAN	22	22:34336228:C:G	34336228	G	1103	0.2255	5.277	1.582e-07	1	O00232	ENSG00000197170	PSMD12	proteasome (prosome, macropain) 26S subunit, non-ATPase, 12 [Source:HGNC Symbol;Acc:9557]	17	65334032	65362743	FALSE	2401.93	2638.88	1771.53	135.404	28960.2	0.875397	.	.	.	PSMD12	Proteasome 26S subunit, non-ATPase 12	7.3e-08	Mass spectrometry	O00232	PSMD12	proteasome 26S subunit, non-ATPase 12	Cytoplasm	other		543	15	3.94202	0.618461	O00232	88	1837.18	1293.21
PROT003479_NP1	Q13619	CUL4A_HUMAN	14	14:87195212:G:C	87195212	C	1162	-0.4365	-5.275	1.583e-07	1	Q13619	ENSG00000139842	CUL4A	cullin 4A [Source:HGNC Symbol;Acc:2554]	13	113862552	113919399	FALSE	2723.8	3317.92	2968.6	424.955	34979.2	0.922222	.	.	.	CUL4A	Cullin 4A	4.4e-08	Mass spectrometry	Q13619	CUL4A	cullin 4A	Nucleus	enzyme		544	29	5.29071	0.716923	Q13619	117	2158.39	1493.44
PROT011320_NP2	Q9Y240	CLC11_HUMAN	3	3:177433816:T:A	177433816	A	1256	0.2825	5.272	1.587e-07	1	Q9Y240	ENSG00000105472	CLEC11A	C-type lectin domain family 11, member A [Source:HGNC Symbol;Acc:10576]	19	51226586	51228974	FALSE	88056.4	98118.6	46475.2	8210.82	658625	0.996825	.	.	.	CLEC11A	C-type lectin domain containing 11A	1.3e-06	Mass spectrometry	Q9Y240	CLEC11A	C-type lectin domain containing 11A	Extracellular Space	growth factor		545	21	15.7562	14.4831	Q9Y240	325	95286.5	40144.5
PROT021006_NP4	Q3YEC7	RABL6_HUMAN	6	6:10896010:C:T	10896010	T	1169	-0.2528	-5.274	1.587e-07	1	Q3YEC7	ENSG00000196642	RABL6	RAB, member RAS oncogene family-like 6 [Source:HGNC Symbol;Acc:24703]	9	139702374	139735639	FALSE	4645.98	5364.42	5513.91	561.635	149362	0.927778	.	.	.	.	.	.	.	Q3YEC7	RABL6	RAB, member RAS oncogene family like 6	Cytoplasm	other		546	11	2.35504	0.566154	Q3YEC7	88	6139.65	4185.65
PROT004005_NP1	Q6UXH9-2	Q6UXH9-2_HUMAN	11	11:35474818:C:T	35474818	T	1256	0.3158	5.271	1.595e-07	1	Q6UXH9	ENSG00000149090	PAMR1	peptidase domain containing associated with muscle regeneration 1 [Source:HGNC Symbol;Acc:24554]	11	35453370	35551848	TRUE	26022.5	48891.1	64700.2	684.657	469243	0.996825	.	.	.	PAMR1	Peptidase domain containing associated with muscle regeneration 1	5.6e-06	Mass spectrometry	Q6UXH9	PAMR1	peptidase domain containing associated with muscle regeneration 1	Extracellular Space	peptidase		547	23	12.0032	5.67077	Q6UXH9-2	315	8170.49	5712.73
PROT025948_NP5	P53004	BIEA_HUMAN	7	7:71778428:G:C	71778428	C	1104	-0.2257	-5.275	1.596e-07	1	P53004	ENSG00000106605	BLVRA	biliverdin reductase A [Source:HGNC Symbol;Acc:1062]	7	43798279	43846939	FALSE	6180.45	7045.05	4912.67	904.67	80576.5	0.885714	.	.	.	BLVRA	Biliverdin reductase A	1.2e-06	Mass spectrometry	P53004	BLVRA	biliverdin reductase A	Cytoplasm	enzyme		548	12	4.09293	1.25538	P53004	165	4533.99	2239.47
PROT020990_NP4	Q2M2W7	CQ058_HUMAN	6	6:47102342:C:G	47102342	C	1025	-0.2371	-5.276	1.608e-07	1	Q2M2W7	ENSG00000186665	C17orf58	chromosome 17 open reading frame 58 [Source:HGNC Symbol;Acc:27568]	17	65987217	65989765	FALSE	2626.35	2910.32	1613.03	317.923	11190.4	0.813492	.	.	.	.	.	.	.	Q2M2W7	C17orf58	chromosome 17 open reading frame 58	Other	other		549	6	1.90786	0	not detected	0	0	0
PROT004520_NP1	Q92900;Q92900-2	Q92900-2_HUMAN;RENT1_HUMAN	7	7:75294126:T:G	75294126	G	1059	-0.3622	-5.274	1.617e-07	1	Q92900	ENSG00000005007	UPF1	UPF1 regulator of nonsense transcripts homolog (yeast) [Source:HGNC Symbol;Acc:9962]	19	18942747	18979045	FALSE	3260.3	7310.09	15858.8	311.698	213415	0.840476	.	.	.	UPF1	UPF1 RNA helicase and ATPase	1.9e-08	Mass spectrometry	Q92900	UPF1	UPF1 RNA helicase and ATPase	Nucleus	enzyme		550	38	6.00874	1.84308	Q92900;Q92900-2	128	3395.79	4950.59
PROT016916_NP3	Q9UGI8-2	Q9UGI8-2_HUMAN	10	10:125258337:T:G	125258337	G	1126	-0.3309	-5.272	1.62e-07	1	Q9UGI8	ENSG00000135269	TES	testis derived transcript (3 LIM domains) [Source:HGNC Symbol;Acc:14620]	7	115850547	115898837	FALSE	3329.6	4325.04	4494.07	699.056	67401.9	0.902381	.	.	.	TES	Testin LIM domain protein	3.4e-08	Mass spectrometry	Q9UGI8	TES	testin LIM domain protein	Plasma Membrane	other		551	9	2.39079	0	not detected	0	0	0
PROT002779_NP1	P48426-2	P48426-2_HUMAN	6	6:108108756:G:C	108108756	C	1256	0.4055	5.267	1.628e-07	1	P48426	ENSG00000150867	PIP4K2A	phosphatidylinositol-5-phosphate 4-kinase, type II, alpha [Source:HGNC Symbol;Acc:8997]	10	22823778	23003484	FALSE	54737.6	60277.9	30175.2	5353.6	439020	0.996825	NP2	0.995238	0.841629	PIP4K2A	Phosphatidylinositol-5-phosphate 4-kinase type 2 alpha	4.9e-06	Mass spectrometry	P48426	PIP4K2A	phosphatidylinositol-5-phosphate 4-kinase type 2 alpha	Cytoplasm	kinase		552	29	17.9134	11.8708	P48426;P48426-2	325	36770.7	28128.8
PROT015561_NP3	Q76M96	CCD80_HUMAN	5	5:172306955:A:C	172306955	C	1253	0.3532	5.267	1.634e-07	1	Q76M96	ENSG00000091986	CCDC80	coiled-coil domain containing 80 [Source:HGNC Symbol;Acc:30649]	3	112323407	112368377	FALSE	20793.9	26827.6	24629.3	1351.67	406091	0.994444	.	.	.	CCDC80	Coiled-coil domain containing 80	5.1e-07	Mass spectrometry	Q76M96	CCDC80	coiled-coil domain containing 80	Nucleus	other		553	23	6.23034	1.77846	Q76M96	301	6868.49	4108.76
PROT010808_NP2	Q9H461	FZD8_HUMAN	6	6:126223032:G:A	126223032	G	1255	0.2082	5.266	1.639e-07	1	Q9H461	ENSG00000177283	FZD8	frizzled family receptor 8 [Source:HGNC Symbol;Acc:4046]	10	35927177	35930362	FALSE	317105	329406	134004	9362.77	1854380	0.996032	.	.	.	.	.	.	.	Q9H461	FZD8	frizzled class receptor 8	Plasma Membrane	G-protein coupled receptor	vantictumab	554	5	1.00715	0	not detected	0	0	0
PROT014931_NP3	Q13217	DNJC3_HUMAN	1	1:15423481:C:T	15423481	C	1254	-0.2052	-5.263	1.669e-07	1	Q13217	ENSG00000102580	DNAJC3	DnaJ (Hsp40) homolog, subfamily C, member 3 [Source:HGNC Symbol;Acc:9439]	13	96329393	96447243	FALSE	59093.2	60298.9	21488.7	5746.95	171095	0.995238	NP2	0.993651	0.700653	DNAJC3	DnaJ heat shock protein family (Hsp40) member C3	4.9e-06	Mass spectrometry	Q13217	DNAJC3	DnaJ heat shock protein family (Hsp40) member C3	Cytoplasm	other		555	19	13.3415	12.7108	Q13217	325	41145.2	11764.3
PROT025206_NP5	P14868	SYDC_HUMAN	2	2:124172582:C:T	124172582	T	1247	0.347	5.263	1.67e-07	1	P14868	ENSG00000115866	DARS	aspartyl-tRNA synthetase [Source:HGNC Symbol;Acc:2678]	2	136664247	136743670	FALSE	9729.41	11830.9	8902.13	1234.96	93077.9	0.989683	NP2	0.976984	0.741357	.	.	.	.	P14868	DARS1	aspartyl-tRNA synthetase 1	Cytoplasm	enzyme		556	36	11.4051	6.89539	P14868	293	11893.9	11311.1
PROT020353_NP4	P62249	RS16_HUMAN	16	16:84309883:G:T	84309883	T	1145	0.4133	5.265	1.675e-07	1	P62249	ENSG00000105193	RPS16	ribosomal protein S16 [Source:HGNC Symbol;Acc:10396]	19	39923847	39926588	FALSE	3048.57	3965.75	8945	773.268	281982	0.90873	.	.	.	RPS16	Ribosomal protein S16	6.6e-08	Mass spectrometry	P62249	RPS16	ribosomal protein S16	Cytoplasm	other		557	7	1.71485	0.843077	P62249	186	3757.11	4979.05
PROT006489_NP2	CONP00761	CONP00761_PIG	5	5:17378768:C:T	17378768	T	1257	0.209	5.258	1.711e-07	1	CONP00761	.	.	.	.	.	.	.	2113790	2.38715e+06	1.43789e+06	328388	26613600	0.997619	NP4	0.996825	0.45033	.	.	.	.	.	.	.	.	.	.	558	6	3.22002	3.76	CONP00761	325	2642513	1639943
PROT003126_NP1	P62873	GBB1_HUMAN	8	8:69847300:A:G	69847300	G	1256	-0.3342	-5.255	1.738e-07	1	P62873	ENSG00000078369	GNB1	guanine nucleotide binding protein (G protein), beta polypeptide 1 [Source:HGNC Symbol;Acc:4396]	1	1716729	1822495	FALSE	52034	53709.7	21488	5377.79	255368	0.996825	NP5	0.994444	0.638851	GNB1	G protein subunit beta 1	1.9e-06	Mass spectrometry	P62873	GNB1	G protein subunit beta 1	Plasma Membrane	other		559	11	7.35584	7.56	P62873	325	81315.1	53588.3
PROT026756_NP5	Q3LXA3	TKFC_HUMAN	17	17:53266012:C:T	53266012	C	1159	-0.2094	-5.257	1.742e-07	1	Q3LXA3	ENSG00000149476	DAK	dihydroxyacetone kinase 2 homolog (S. cerevisiae) [Source:HGNC Symbol;Acc:24552]	11	61100682	61120767	FALSE	2558.13	3258.2	3078.26	245.899	36863.6	0.919841	.	.	.	.	.	.	.	Q3LXA3	TKFC	triokinase and FMN cyclase	Cytoplasm	kinase		560	12	3.85703	1.63385	Q3LXA3	227	1763.77	1378.47
PROT014042_NP3	P30086	PEBP1_HUMAN	1	1:161955656:G:A	161955656	G	1131	0.3229	5.258	1.744e-07	1	P30086	ENSG00000089220	PEBP1	phosphatidylethanolamine binding protein 1 [Source:HGNC Symbol;Acc:8630]	12	118573663	118583389	FALSE	30586.2	62174.9	90615.8	351.388	784863	0.897619	.	.	.	PEBP1	Phosphatidylethanolamine binding protein 1	5.1e-05	Mass spectrometry	P30086	PEBP1	phosphatidylethanolamine binding protein 1	Cytoplasm	other		561	10	3.20969	0.406154	P30086	88	31679.3	41748.2
PROT014348_NP3	P49840	GSK3A_HUMAN	20	20:55494632:C:T	55494632	C	1175	0.2458	5.255	1.754e-07	1	P49840	ENSG00000105723	GSK3A	glycogen synthase kinase 3 alpha [Source:HGNC Symbol;Acc:4616]	19	42734338	42746777	FALSE	4893.48	5316.12	2550.72	414.691	23734.6	0.93254	.	.	.	.	.	.	.	P49840	GSK3A	glycogen synthase kinase 3 alpha	Nucleus	kinase	aloisine A, SB 216763	562	10	3.55917	2.04	P49840	269	4239.9	2516.84
PROT019879_NP4	P35241	RADI_HUMAN	18	18:69973594:A:C	69973594	C	1259	-0.2101	-5.253	1.755e-07	1	P35241	ENSG00000137710	RDX	radixin [Source:HGNC Symbol;Acc:9944]	11	110045605	110167447	FALSE	20558.2	22657.1	12042.9	3862.39	101130	0.999206	.	.	.	RDX	Radixin	3.8e-05	Mass spectrometry	P35241	RDX	radixin	Cytoplasm	other		563	46	21.8364	11.2708	P35241	321	6690.55	3568.65
PROT018139_NP4	E9PP44	E9PP44_HUMAN	2	2:34683110:G:T	34683110	T	1255	-0.2026	-5.253	1.757e-07	1	E9PP44	ENSG00000100614	PPM1A	protein phosphatase, Mg2+/Mn2+ dependent, 1A [Source:HGNC Symbol;Acc:9275]	14	60712470	60765805	FALSE	110277	152516	135503	6337.45	1175730	0.996032	NP3	0.971429	0.509116	PPM1A	Protein phosphatase, Mg2+/Mn2+ dependent 1A	3.8e-07	Mass spectrometry	E9PP44	PPM1A	protein phosphatase, Mg2+/Mn2+ dependent 1A	Cytoplasm	phosphatase		564	1	0.996823	1	E9PP44	325	88196.4	53083.3
PROT007208_NP2	O75340	PDCD6_HUMAN	10	10:88949045:A:G	88949045	A	1254	-0.2868	-5.252	1.762e-07	1	O75340	ENSG00000249915	PDCD6	programmed cell death 6 [Source:HGNC Symbol;Acc:8765]	5	271736	353971	FALSE	41627.3	42361.1	13358.6	4859.09	107007	0.995238	.	.	.	PDCD6	Programmed cell death 6	1.8e-06	Mass spectrometry	O75340	PDCD6	programmed cell death 6	Cytoplasm	other		565	12	9.26529	0.636923	O75340;O75340-2	156	1898.71	617.923
PROT001985_NP1	P08754	GNAI3_HUMAN	8	8:25536261:C:T	25536261	T	1197	-0.3243	-5.254	1.764e-07	1	P08754	ENSG00000065135	GNAI3	guanine nucleotide binding protein (G protein), alpha inhibiting activity polypeptide 3 [Source:HGNC Symbol;Acc:4387]	1	110091233	110136975	FALSE	5349.32	6439.19	4357.51	345.886	39700.4	0.95	.	.	.	GNAI3	G protein subunit alpha i3	1.4e-06	Mass spectrometry	P08754	GNAI3	G protein subunit alpha i3	Cytoplasm	enzyme		566	18	9.76886	9.39385	P08754	283	7870.14	5799.41
PROT013903_NP3	P23083	HV102_HUMAN	9	9:75910310:A:G	75910310	G	1255	-0.4392	-5.252	1.77e-07	1	P23083	ENSG00000211934	IGHV1-2	immunoglobulin heavy variable 1-2 [Source:HGNC Symbol;Acc:5550]	14	106452671	106453170	FALSE	351531	411601	313710	1714.97	4132320	0.996032	NP5	0.969048	0.463484	IGHV1-2	Immunoglobulin heavy variable 1-2	0.004	Mass spectrometry	P23083	IGHV1-2	immunoglobulin heavy variable 1-2	Other	other		567	8	3.71168	3.88	P23083	325	84979.4	68908.9
PROT010515_NP2	Q96TC7	RMD3_HUMAN	1	1:22705726:C:T	22705726	T	1022	0.4815	5.258	1.773e-07	1	Q96TC7	ENSG00000137824	RMDN3	regulator of microtubule dynamics 3 [Source:HGNC Symbol;Acc:25550]	15	41028082	41048049	FALSE	2081.27	2237.03	930.734	347.618	10265.9	0.811111	.	.	.	RMDN3	Regulator of microtubule dynamics 3	4.2e-08	Mass spectrometry	Q96TC7	RMDN3	regulator of microtubule dynamics 3	Cytoplasm	other		568	4	1.49484	0.652308	Q96TC7	174	2624.78	1214.08
PROT005513_NP1	Q9ULV4-3	Q9ULV4-3_HUMAN	7	7:4419035:A:G	4419035	G	1256	0.3542	5.25	1.783e-07	1	Q9ULV4	ENSG00000110880	CORO1C	coronin, actin binding protein, 1C [Source:HGNC Symbol;Acc:2254]	12	109038885	109125372	FALSE	56630.2	67433.6	45637.6	3190.28	332905	0.996825	NP5	0.996032	0.939384	CORO1C	Coronin 1C	1.3e-05	Mass spectrometry	Q9ULV4-3	CORO1C	coronin 1C	Cytoplasm	other		569	23	18.2915	14.6339	not detected	0	0	0
PROT007673_NP2	P07307;P07307-2;P07307-3;Q7Z4G9	ASGR2_HUMAN;P07307-2_HUMAN;P07307-3_HUMAN;Q7Z4G9_HUMAN	1	1:158656973:C:T	158656973	T	1235	-0.214	-5.251	1.784e-07	1	Q7Z4G9	ENSG00000161944	ASGR2	asialoglycoprotein receptor 2 [Source:HGNC Symbol;Acc:743]	17	7004641	7019019	FALSE	7390.12	8332.04	4494.05	978.837	42390.9	0.980159	.	.	.	ASGR2	Asialoglycoprotein receptor 2	1.4e-05	Mass spectrometry	P07307	ASGR2	asialoglycoprotein receptor 2	Plasma Membrane	transmembrane receptor		570	7	2.57268	2.22154	P07307;P07307-2;P07307-3;Q7Z4G9	325	12303.5	6116.02
PROT001134_NP1	O00178	GTPB1_HUMAN	7	7:13945458:C:G	13945458	G	1123	0.2186	5.252	1.796e-07	1	O00178	ENSG00000100226	GTPBP1	GTP binding protein 1 [Source:HGNC Symbol;Acc:4669]	22	39101728	39134304	FALSE	4169.69	4902.11	5294.48	196.404	108586	0.89127	.	.	.	GTPBP1	GTP binding protein 1	6.4e-08	Mass spectrometry	O00178	GTPBP1	GTP binding protein 1	Cytoplasm	enzyme		571	24	4.63622	2.23692	O00178	175	6046.64	4307.01
PROT003043_NP1	P60953	CDC42_HUMAN	2	2:182811634:T:G	182811634	G	1255	0.3669	5.248	1.801e-07	1	P60953	ENSG00000070831	CDC42	cell division cycle 42 [Source:HGNC Symbol;Acc:1736]	1	22379120	22419437	FALSE	14624.1	16127.7	7804.05	3647.23	90664.8	0.996032	NP5	0.995238	0.752845	CDC42	Cell division cycle 42	2.7e-06	Mass spectrometry	P60953	CDC42	cell division cycle 42	Cytoplasm	enzyme		572	13	10.0755	7.95692	P60953	325	22485.8	16012.8
PROT005415_NP1	Q9UGU0	TCF20_HUMAN	2	2:107130350:G:T	107130350	G	1010	-0.3856	-5.255	1.806e-07	1	Q9UGU0	ENSG00000100207	TCF20	transcription factor 20 (AR1) [Source:HGNC Symbol;Acc:11631]	22	42556019	42739622	FALSE	12302.7	14546.6	8866.89	2296.06	60003.3	0.801587	.	.	.	.	.	.	.	Q9UGU0	TCF20	transcription factor 20	Nucleus	transcription regulator		573	1	0.802224	0	not detected	0	0	0
PROT002457_NP1	P25788;P25788-2	P25788-2_HUMAN;PSA3_HUMAN	5	5:155771579:T:C	155771579	C	1164	-0.2116	-5.25	1.808e-07	1	P25788	ENSG00000100567	PSMA3	proteasome (prosome, macropain) subunit, alpha type, 3 [Source:HGNC Symbol;Acc:9532]	14	58711549	58738730	FALSE	2670.76	2867.64	1647.96	399.259	29267.5	0.92381	.	.	.	PSMA3	Proteasome 20S subunit alpha 3	9.7e-06	Mass spectrometry	P25788	PSMA3	proteasome 20S subunit alpha 3	Cytoplasm	peptidase		574	10	3.02303	1.44	P25788;P25788-2	205	2398.07	2733.56
PROT006036_NP2	A0A3B3IRN5;Q06828	A0A3B3IRN5_HUMAN;FMOD_HUMAN	1	1:203320408:G:C	203320408	G	1255	-0.2528	-5.247	1.815e-07	1	Q06828	ENSG00000122176	FMOD	fibromodulin [Source:HGNC Symbol;Acc:3774]	1	203309756	203320617	TRUE	29249	31631.2	14052.8	7941.95	115514	0.996032	.	.	.	FMOD	Fibromodulin	2.6e-06	Mass spectrometry	Q06828	FMOD	fibromodulin	Extracellular Space	other		575	9	7.87291	7.05539	A0A3B3IRN5;Q06828	325	43092.9	15742.2
PROT010252_NP2	Q92673	SORL_HUMAN	9	9:18597404:C:T	18597404	T	1181	-0.2402	-5.249	1.816e-07	1	Q92673	ENSG00000137642	SORL1	sortilin-related receptor, L(DLR class) A repeats containing [Source:HGNC Symbol;Acc:11185]	11	121322912	121504402	FALSE	3690.15	9025.55	19296.3	543.157	157963	0.937302	.	.	.	SORL1	Sortilin related receptor 1	7.9e-08	Mass spectrometry	Q92673	SORL1	sortilin related receptor 1	Cytoplasm	transporter		576	27	5.71168	0	not detected	0	0	0
PROT013954_NP3	P25398	RS12_HUMAN	1	1:12167431:G:A	12167431	A	1135	-0.3445	-5.249	1.821e-07	1	P25398	ENSG00000112306	RPS12	ribosomal protein S12 [Source:HGNC Symbol;Acc:10385]	6	133135580	133138703	FALSE	5046.53	5795.33	6324.24	969.712	165217	0.900794	.	.	.	RPS12	Ribosomal protein S12	4.5e-07	Mass spectrometry	P25398	RPS12	ribosomal protein S12	Cytoplasm	other	neomycin	577	7	2.64972	0.775385	P25398	112	3644.81	2112.35
PROT007127_NP2	O60306	AQR_HUMAN	1	1:109740364:T:G	109740364	G	1123	0.2493	5.248	1.838e-07	1	O60306	ENSG00000021776	AQR	aquarius intron-binding spliceosomal factor [Source:HGNC Symbol;Acc:29513]	15	35147732	35262040	FALSE	5804	7291.47	6932.72	767.204	115171	0.89127	.	.	.	.	.	.	.	O60306	AQR	aquarius intron-binding spliceosomal factor	Nucleus	enzyme		578	1	0.891978	0	not detected	0	0	0
PROT018442_NP4	O00585;Q5VZ73	CCL21_HUMAN;Q5VZ73_HUMAN	3	3:132209203:A:G	132209203	G	1259	-0.3161	-5.243	1.854e-07	1	Q5VZ73	ENSG00000137077	CCL21	chemokine (C-C motif) ligand 21 [Source:HGNC Symbol;Acc:10620]	9	34709002	34710121	FALSE	29326.8	36720.7	81074.5	2965.13	2440480	0.999206	NP5	0.996032	0.781818	CCL21	C-C motif chemokine ligand 21	5.6e-07	Mean (MS and Immuno)	O00585	CCL21	C-C motif chemokine ligand 21	Extracellular Space	cytokine		579	9	4.48769	4.28615	O00585;Q5VZ73	323	12062.2	9024.96
PROT020359_NP4	P62277	RS13_HUMAN	16	16:30840877:G:A	30840877	A	1133	-0.2402	-5.245	1.86e-07	1	P62277	ENSG00000110700	RPS13	ribosomal protein S13 [Source:HGNC Symbol;Acc:10386]	11	17095936	17099334	FALSE	3743.34	5952.74	10536.4	421.744	285531	0.899206	.	.	.	RPS13	Ribosomal protein S13	1.9e-07	Mass spectrometry	P62277	RPS13	ribosomal protein S13	Cytoplasm	other		580	6	2.17157	1.50769	P62277	298	2534.14	2712.48
PROT007175_NP2	O60888-3	O60888-3_HUMAN	11	11:99219187:A:C	99219187	C	1215	-0.2462	-5.243	1.861e-07	1	O60888	ENSG00000112514	CUTA	cutA divalent cation tolerance homolog (E. coli) [Source:HGNC Symbol;Acc:21101]	6	33384219	33386094	FALSE	5227.34	5356.01	1595.25	968.865	13074.5	0.964286	.	.	.	CUTA	CutA divalent cation tolerance homolog	2.6e-05	Mass spectrometry	O60888-3	CUTA	cutA divalent cation tolerance homolog	Cytoplasm	other		581	3	1.84988	0.873846	O60888-3	284	6432.6	1664.58
PROT024754_NP5	P01717	LV325_HUMAN	2	2:53826636:G:C	53826636	C	1108	0.2496	5.246	1.863e-07	1	P01717	ENSG00000211659	IGLV3-25	immunoglobulin lambda variable 3-25 [Source:HGNC Symbol;Acc:5908]	22	23029190	23029735	FALSE	9255.42	18113.7	39558.2	1425.51	638352	0.879365	.	.	.	IGLV3-25	Immunoglobulin lambda variable 3-25	0.0032	Mass spectrometry	P01717	IGLV3-25	immunoglobulin lambda variable 3-25	Extracellular Space	other		582	5	4.53058	4.92923	P01717	325	248618	224637
PROT021511_NP4	Q8N135	LGI4_HUMAN	19	19:50836684:C:G	50836684	G	1008	-0.2843	-5.249	1.867e-07	1	Q8N135	ENSG00000153902	LGI4	leucine-rich repeat LGI family, member 4 [Source:HGNC Symbol;Acc:18712]	19	35615417	35633355	FALSE	2458.89	2682.3	1474.78	115.652	11348.8	0.8	.	.	.	.	.	.	.	Q8N135	LGI4	leucine rich repeat LGI family member 4	Extracellular Space	other		583	7	1.71565	0.403077	Q8N135	116	1522.86	882.161
PROT019986_NP4	P43304	GPDM_HUMAN	4	4:79925104:A:G	79925104	G	1113	0.34	5.245	1.873e-07	1	P43304	ENSG00000115159	GPD2	glycerol-3-phosphate dehydrogenase 2 (mitochondrial) [Source:HGNC Symbol;Acc:4456]	2	157291802	157470247	FALSE	9093.16	10685.7	8180.21	545.291	70060.9	0.883333	.	.	.	GPD2	Glycerol-3-phosphate dehydrogenase 2	6.2e-07	Mass spectrometry	P43304	GPD2	glycerol-3-phosphate dehydrogenase 2	Cytoplasm	enzyme		584	37	13.4607	3.05231	P43304	132	4964.31	4263.93
PROT002401_NP1	P23229-2	P23229-2_HUMAN	16	16:34190694:G:T	34190694	T	1244	0.4083	5.241	1.874e-07	1	P23229	ENSG00000091409	ITGA6	integrin, alpha 6 [Source:HGNC Symbol;Acc:6142]	2	173292082	173371181	FALSE	12397.8	14126.4	8949.31	839.766	96234.7	0.987302	.	.	.	ITGA6	Integrin subunit alpha 6	3.3e-06	Mass spectrometry	P23229	ITGA6	integrin subunit alpha 6	Plasma Membrane	transmembrane receptor		585	52	16.9833	14.1938	P23229-2	318	29125.5	26349.1
PROT010441_NP2	Q96KN2	CNDP1_HUMAN	17	17:26694861:G:A	26694861	G	1257	-0.2069	-5.24	1.878e-07	1	Q96KN2	ENSG00000150656	CNDP1	carnosine dipeptidase 1 (metallopeptidase M20 family) [Source:HGNC Symbol;Acc:20675]	18	72201675	72254448	FALSE	369254	416383	253538	7744.35	1992340	0.997619	NP3	0.995238	0.693647	CNDP1	Carnosine dipeptidase 1	0.0021	Mass spectrometry	Q96KN2	CNDP1	carnosine dipeptidase 1	Cytoplasm	peptidase		586	33	23.0469	10.7538	Q96KN2	322	15166.7	11589.1
PROT008607_NP2	P50225	ST1A1_HUMAN	3	3:149994553:T:C	149994553	T	1236	0.2461	5.241	1.879e-07	1	P50225	ENSG00000196502	SULT1A1	sulfotransferase family, cytosolic, 1A, phenol-preferring, member 1 [Source:HGNC Symbol;Acc:11453]	16	28616903	28634946	FALSE	8617.39	12302.5	10943.5	657.284	79963.4	0.980952	.	.	.	.	.	.	.	P50225	SULT1A1	sulfotransferase family 1A member 1	Cytoplasm	enzyme		587	13	4.85544	4.81846	P50225	323	13261.5	11531.4
PROT003343_NP1	Q08722	CD47_HUMAN	4	4:102243461:T:A	102243461	A	1255	-0.4335	-5.24	1.88e-07	1	Q08722	ENSG00000196776	CD47	CD47 molecule [Source:HGNC Symbol;Acc:1682]	3	107762145	107809872	FALSE	39857.5	40275.1	17420.5	1902.37	143242	0.996032	.	.	.	CD47	CD47 molecule	4.9e-08	Mass spectrometry	Q08722	CD47	CD47 molecule	Plasma Membrane	transmembrane receptor	lemzoparlimab, magrolimab, TTI-622, BAT7104, AO-176, PT886, ALX148, gentulizumab, VT1021, CPO107, PF-07257876, IBI322, anti-CD47 monoclonal antibody, CC-90002, MIL95, ZL-1201, NI-1801, TG-1801, STI-6643, IMM2902, 6MW3211, IMC-002, SGN-CD47M, recombinant fusion protein IMM01, HX009, IMM0306, DSP107, letaplimab, TTI-621, SL-172154	588	3	2.70373	2.21846	Q08722;Q08722-3	324	43940.8	31517.9
PROT008842_NP2	P62166	NCS1_HUMAN	4	4:185094686:G:A	185094686	A	1129	-0.372	-5.244	1.88e-07	1	P62166	ENSG00000107130	NCS1	neuronal calcium sensor 1 [Source:HGNC Symbol;Acc:3953]	9	132934857	132999583	FALSE	3134.52	3217.98	1277.92	247.725	7916.54	0.896032	.	.	.	NCS1	Neuronal calcium sensor 1	1e-08	Mass spectrometry	P62166	NCS1	neuronal calcium sensor 1	Plasma Membrane	other		589	4	2.417	0	not detected	0	0	0
PROT017271_NP4	A0A075B6I9	LV746_HUMAN	6	6:139741848:C:G	139741848	G	1259	-0.2225	-5.24	1.883e-07	1	A0A075B6I9	ENSG00000211649	IGLV7-46	immunoglobulin lambda variable 7-46 (gene/pseudogene) [Source:HGNC Symbol;Acc:5930]	22	22723982	22724454	FALSE	140113	264585	461447	3898.87	6318020	0.999206	NP2	0.996032	0.408848	IGLV7-46	Immunoglobulin lambda variable 7-46	0.00027	Mass spectrometry	A0A075B6I9	IGLV7-46	immunoglobulin lambda variable 7-46	Other	other		590	3	2.82685	2.04923	A0A075B6I9	75	52042	101716
PROT005308_NP1	Q9NYU2	UGGG1_HUMAN	1	1:178048271:T:C	178048271	C	1170	0.2487	5.242	1.884e-07	1	Q9NYU2	ENSG00000136731	UGGT1	UDP-glucose glycoprotein glucosyltransferase 1 [Source:HGNC Symbol;Acc:15663]	2	128848774	128953251	FALSE	2807.82	3075.79	1774.91	229.87	26727.6	0.928571	.	.	.	UGGT1	UDP-glucose glycoprotein glucosyltransferase 1	4e-06	Mass spectrometry	Q9NYU2	UGGT1	UDP-glucose glycoprotein glucosyltransferase 1	Cytoplasm	enzyme		591	33	5.55679	0.695385	Q9NYU2	72	3048.75	2055.17
PROT021222_NP4	Q6P3W7	SCYL2_HUMAN	20	20:2633842:T:C	2633842	C	1016	-0.3102	-5.247	1.884e-07	1	Q6P3W7	ENSG00000136021	SCYL2	SCY1-like 2 (S. cerevisiae) [Source:HGNC Symbol;Acc:19286]	12	100660918	100735502	FALSE	2645.68	3962.71	3826.82	388.014	31650.2	0.806349	.	.	.	.	.	.	.	Q6P3W7	SCYL2	SCY1 like pseudokinase 2	Cytoplasm	other		592	22	4.39079	0.135385	A0A0U1RQQ9;Q6P3W7	35	1129.3	432.954
PROT004007_NP1	Q6UXI9	NPNT_HUMAN	1	1:110330684:C:T	110330684	T	1256	-0.301	-5.239	1.888e-07	1	Q6UXI9	ENSG00000168743	NPNT	nephronectin [Source:HGNC Symbol;Acc:27405]	4	106815932	106925184	FALSE	90174.2	101639	53972.3	13603.5	388594	0.996825	NP2	0.995238	0.874002	NPNT	Nephronectin	1.2e-07	Mass spectrometry	Q6UXI9	NPNT	nephronectin	Plasma Membrane	other		593	19	10.0119	9.08	Q6UXI9;Q6UXI9-3;Q6UXI9-6	325	92744	36786.8
PROT017267_NP4	A0A075B6I0	LV861_HUMAN	22	22:22453513:C:T	22453513	T	1199	-0.3691	-5.241	1.889e-07	1	A0A075B6I0	ENSG00000211638	IGLV8-61	immunoglobulin lambda variable 8-61 [Source:HGNC Symbol;Acc:5931]	22	22453110	22453622	TRUE	105188	247775	517698	2079.67	7578970	0.951587	.	.	.	IGLV8-61	Immunoglobulin lambda variable 8-61	0.00062	Mass spectrometry	A0A075B6I0	IGLV8-61	immunoglobulin lambda variable 8-61	Other	other		594	1	0.952343	0.886154	A0A075B6I0	288	57454.8	93075.7
PROT005817_NP2	A0A087WYT3;Q15185;Q15185-4	A0A087WYT3_HUMAN;Q15185-4_HUMAN;TEBP_HUMAN	6	6:108108756:G:C	108108756	C	1255	0.4024	5.238	1.899e-07	1	Q15185	ENSG00000110958	PTGES3	prostaglandin E synthase 3 (cytosolic) [Source:HGNC Symbol;Acc:16049]	12	57057127	57082159	FALSE	31257.5	39266.9	32348.2	6439.42	527098	0.996032	.	.	.	PTGES3	Prostaglandin E synthase 3	6.6e-07	Mass spectrometry	Q15185	PTGES3	prostaglandin E synthase 3	Cytoplasm	enzyme		595	9	5.78396	4.57538	A0A087WYT3;Q15185	325	26841.6	21546.9
PROT002119_NP1	P12111	CO6A3_HUMAN	13	13:31250432:G:C	31250432	G	1253	0.2085	5.237	1.913e-07	1	P12111	ENSG00000163359	COL6A3	collagen, type VI, alpha 3 [Source:HGNC Symbol;Acc:2213]	2	238232646	238323018	FALSE	7983.14	9561.05	7055.45	180.615	64709.9	0.994444	.	.	.	COL6A3	Collagen type VI alpha 3 chain	0.001	Mass spectrometry	.	.	.	.	.	.	596	163	112.325	57.5446	P12111	98	2946.27	2448.39
PROT010497_NP2	Q96RT1-8	Q96RT1-8_HUMAN	7	7:10129524:C:T	10129524	T	1156	-0.4103	-5.239	1.919e-07	1	Q96RT1	ENSG00000112851	ERBB2IP	erbb2 interacting protein [Source:HGNC Symbol;Acc:15842]	5	65222303	65378377	FALSE	48868.4	62365.3	51860.7	152.319	353384	0.91746	.	.	.	.	.	.	.	Q96RT1	ERBIN	erbb2 interacting protein	Cytoplasm	other		597	23	3.59095	4.13231	not detected	0	0	0
PROT020486_NP4	Q00796	DHSO_HUMAN	20	20:12909937:A:G	12909937	G	1252	0.2244	5.236	1.919e-07	1	Q00796	ENSG00000140263	SORD	sorbitol dehydrogenase [Source:HGNC Symbol;Acc:11184]	15	45315302	45369383	FALSE	10934.1	15312.1	14937.6	1096.39	148878	0.993651	.	.	.	SORD	Sorbitol dehydrogenase	2.8e-06	Mass spectrometry	Q00796	SORD	sorbitol dehydrogenase	Cytoplasm	enzyme		598	19	8.92931	0.193846	Q00796	44	1668.22	833.087
PROT003539_NP1	Q14344	GNA13_HUMAN	11	11:301202:G:A	301202	A	1197	-0.2194	-5.238	1.92e-07	1.04569	Q14344	ENSG00000120063	GNA13	guanine nucleotide binding protein (G protein), alpha 13 [Source:HGNC Symbol;Acc:4381]	17	63006833	63052957	FALSE	73964	70489	35783	552.153	255586	0.95	.	.	.	GNA13	G protein subunit alpha 13	3.2e-07	Mass spectrometry	Q14344	GNA13	G protein subunit alpha 13	Plasma Membrane	enzyme		599	22	5.12947	3.56615	Q14344	310	90185.2	69104.7
PROT003242_NP1	Q01523	DEF5_HUMAN	4	4:7432534:G:C	7432534	G	1233	-0.2294	-5.237	1.923e-07	1	Q01523	ENSG00000164816	DEFA5	defensin, alpha 5, Paneth cell-specific [Source:HGNC Symbol;Acc:2764]	8	6912831	6914256	FALSE	12547.8	15050.4	10220	2303.56	88433.7	0.978571	.	.	.	DEFA5	Defensin alpha 5	1.1e-07	Mass spectrometry	Q01523	DEFA5	defensin alpha 5	Extracellular Space	other		600	2	1.07466	0.981538	Q01523	319	17544.4	7881.07
PROT021325_NP4	Q7L576	CYFP1_HUMAN	15	15:68221078:G:A	68221078	G	1258	0.2106	5.235	1.929e-07	1	Q7L576	CYFIP1	CYFIP1	cytoplasmic FMR1 interacting protein 1 [Source:HGNC Symbol;Acc:13759]	15	22892005	23006016	FALSE	21351.4	23684.7	14328.3	1824.24	136945	0.998413	NP5	0.865079	0.581139	CYFIP1	Cytoplasmic FMR1 interacting protein 1	1.1e-06	Mass spectrometry	Q7L576	CYFIP1	cytoplasmic FMR1 interacting protein 1	Cytoplasm	translation regulator		601	61	29.2025	19.5385	Q7L576	324	15405.3	12813.9
PROT004355_NP1	Q8NFW8	NEUA_HUMAN	18	18:55230467:C:T	55230467	C	1138	0.2212	5.236	1.959e-07	1	Q8NFW8	ENSG00000111726	CMAS	cytidine monophosphate N-acetylneuraminic acid synthetase [Source:HGNC Symbol;Acc:18290]	12	22199108	22218608	FALSE	2847.61	3579.36	3251.8	129.809	45578.1	0.903175	.	.	.	.	.	.	.	Q8NFW8	CMAS	cytidine monophosphate N-acetylneuraminic acid synthetase	Nucleus	enzyme		602	16	3.6807	1.00923	Q8NFW8	205	2473.6	1633.84
PROT018032_NP4	D6RCD7	D6RCD7_HUMAN	10	10:5591553:A:G	5591553	G	1120	0.2411	5.236	1.961e-07	1	D6RCD7	ENSG00000113013	HSPA9	heat shock 70kDa protein 9 (mortalin) [Source:HGNC Symbol;Acc:5244]	5	137890571	137911133	FALSE	4739.65	5752.17	4572.38	286.61	51556.3	0.888889	.	.	.	HSPA9	Heat shock protein family A (Hsp70) member 9	3.6e-06	Mass spectrometry	D6RCD7	HSPA9	heat shock protein family A (Hsp70) member 9	Cytoplasm	other	SHetA2	603	25	8.21843	1.94461	A0A7I2V2G2;D6RCD7;P38646	137	3496.38	3005.88
PROT013269_NP3	P01859	IGHG2_HUMAN	5	5:138054190:G:A	138054190	A	1255	-0.4389	-5.232	1.963e-07	1	P01859	ENSG00000211893	IGHG2	immunoglobulin heavy constant gamma 2 (G2m marker) [Source:HGNC Symbol;Acc:5526]	14	106109389	106111127	FALSE	3101410	3.19608e+06	1.25602e+06	443497	10372500	0.996032	NP2	0.996825	0.809966	.	.	.	.	P01859	IGHG2	immunoglobulin heavy constant gamma 2 (G2m marker)	Plasma Membrane	other		604	22	12.8658	12.1323	P01859	325	2011301	838092
PROT000414_NP1	A0A7I2V3R8;F8W6I7;P09651;P09651-2;P09651-3	A0A7I2V3R8_HUMAN;F8W6I7_HUMAN;P09651-2_HUMAN;P09651-3_HUMAN;ROA1_HUMAN	19	19:52015126:G:C	52015126	C	1256	0.3314	5.232	1.965e-07	1	P09651	ENSG00000135486	HNRNPA1	heterogeneous nuclear ribonucleoprotein A1 [Source:HGNC Symbol;Acc:5031]	12	54673977	54680872	FALSE	22445.7	25875.2	18728.8	4889.66	279507	0.996825	.	.	.	HNRNPA1	Heterogeneous nuclear ribonucleoprotein A1	9.3e-06	Mass spectrometry	P09651	HNRNPA1	heterogeneous nuclear ribonucleoprotein A1	Nucleus	other		605	19	7.86735	1.2	A0A7I2V3R8;F8W6I7;P09651	207	10785.1	8306.32
PROT011293_NP2	Q9UNS2	CSN3_HUMAN	2	2:110416824:T:C	110416824	C	1183	0.3345	5.233	1.973e-07	1	Q9UNS2	ENSG00000141030	COPS3	COP9 signalosome subunit 3 [Source:HGNC Symbol;Acc:2239]	17	17150141	17184607	FALSE	2637.96	3388	2624.41	317.769	31264.1	0.938889	.	.	.	COPS3	COP9 signalosome subunit 3	3.8e-08	Mass spectrometry	Q9UNS2	COPS3	COP9 signalosome subunit 3	Cytoplasm	other		606	10	2.93963	0.929231	Q9UNS2	181	4068.4	3655.3
PROT009674_NP2	Q6EMK4	VASN_HUMAN	22	22:24028412:T:C	24028412	T	1023	-0.2245	-5.237	1.981e-07	1	Q6EMK4	ENSG00000168140	VASN	vasorin [Source:HGNC Symbol;Acc:18517]	16	4421849	4433529	FALSE	2085.21	2280.21	1068.4	433.441	9132.98	0.811905	.	.	.	VASN	Vasorin	0.002	Mass spectrometry	Q6EMK4	VASN	vasorin	Plasma Membrane	other		607	2	1.21763	0.0861539	Q6EMK4	24	3486.81	2476.85
PROT006082_NP2	A0A494C0X0	A0A494C0X0_HUMAN	1	1:190320204:G:T	190320204	T	1157	0.3069	5.231	2.002e-07	1	A0A494C0X0	ENSG00000105254	TBCB	tubulin folding cofactor B [Source:HGNC Symbol;Acc:1989]	19	36605191	36616849	FALSE	5481.27	6667.67	4483.28	313.349	32034.5	0.918254	.	.	.	TBCB	Tubulin folding cofactor B	1.2e-07	Mass spectrometry	A0A494C0X0	TBCB	tubulin folding cofactor B	Cytoplasm	other		608	6	2.5282	0.412308	not detected	0	0	0
PROT013191_NP3	P00568;Q5T9B7	KAD1_HUMAN;Q5T9B7_HUMAN	15	15:55822245:A:G	55822245	G	1255	0.4307	5.228	2.008e-07	1	Q5T9B7	ENSG00000106992	AK1	adenylate kinase 1 [Source:HGNC Symbol;Acc:361]	9	130628759	130640022	FALSE	75748.7	87606.7	56003.9	15393.5	844817	0.996032	NP2	0.994444	0.733841	AK1	Adenylate kinase 1	2.4e-05	Mass spectrometry	P00568	AK1	adenylate kinase 1	Cytoplasm	kinase		609	20	13.9492	6.95385	P00568;Q5T9B7	325	19559.2	20272.9
PROT026589_NP5	Q14C86	GAPD1_HUMAN	17	17:77273585:T:C	77273585	T	1154	0.2767	5.23	2.01e-07	1	Q14C86	ENSG00000165219	GAPVD1	GTPase activating protein and VPS9 domains 1 [Source:HGNC Symbol;Acc:23375]	9	128024073	128129486	FALSE	5838.55	7328.59	7862.23	191.782	126031	0.915873	.	.	.	GAPVD1	GTPase activating protein and VPS9 domains 1	4.6e-08	Mass spectrometry	Q14C86	GAPVD1	GTPase activating protein and VPS9 domains 1	Cytoplasm	other		610	43	6.33678	3.68308	Q14C86;Q14C86-2;Q14C86-4;Q14C86-6	252	5896.76	5365.45
PROT007700_NP2	P07996	TSP1_HUMAN	13	13:70292817:C:T	70292817	T	1257	0.3664	5.227	2.015e-07	1	P07996	ENSG00000137801	THBS1	thrombospondin 1 [Source:HGNC Symbol;Acc:11785]	15	39873280	39891667	FALSE	2087810	2.40969e+06	1.50844e+06	237370	9193660	0.997619	NP3	0.997619	0.94942	THBS1	Thrombospondin 1	0.0087	Mean (MS and Immuno)	P07996	THBS1	thrombospondin 1	Extracellular Space	other		611	111	62.7188	56.5662	P07996	325	1396900	677270
PROT020371_NP4	P62495	ERF1_HUMAN	4	4:31081401:G:A	31081401	A	1257	-0.3832	-5.227	2.021e-07	1	P62495	ENSG00000120705	ETF1	eukaryotic translation termination factor 1 [Source:HGNC Symbol;Acc:3477]	5	137841784	137878989	FALSE	10691.8	11835.8	6858.66	1814.02	142492	0.997619	NP2	0.992063	0.516846	ETF1	Eukaryotic translation termination factor 1	2.2e-07	Mass spectrometry	P62495	ETF1	eukaryotic translation termination factor 1	Cytoplasm	translation regulator		612	26	10.7625	2.08615	P62495	179	8447.83	6269.34
PROT001296_NP1	O43182	RHG06_HUMAN	10	10:85150025:C:T	85150025	T	1210	-0.3975	-5.227	2.024e-07	1	O43182	ENSG00000047648	ARHGAP6	Rho GTPase activating protein 6 [Source:HGNC Symbol;Acc:676]	X	11136239	11683821	FALSE	16030.9	16477.8	10760.3	370.429	145418	0.960317	NP4	0.922222	0.830236	ARHGAP6	Rho GTPase activating protein 6	3.5e-07	Mass spectrometry	O43182	ARHGAP6	Rho GTPase activating protein 6	Cytoplasm	other		613	30	9.01986	4.11692	O43182	300	10779	8333.49
PROT001140_NP1	O00203	AP3B1_HUMAN	6	6:74728292:T:G	74728292	T	1102	-0.2136	-5.23	2.025e-07	1	O00203	ENSG00000132842	AP3B1	adaptor-related protein complex 3, beta 1 subunit [Source:HGNC Symbol;Acc:566]	5	77296349	77590579	FALSE	6514.1	7376.64	4930.25	435.113	26990.4	0.874603	.	.	.	AP3B1	Adaptor related protein complex 3 subunit beta 1	3.8e-08	Mass spectrometry	O00203	AP3B1	adaptor related protein complex 3 subunit beta 1	Plasma Membrane	transporter		614	31	5.91739	6.26769	O00203;O00203-3	292	15474.3	43619
PROT007831_NP2	P11049	CD37_HUMAN	17	17:45874509:C:T	45874509	T	1237	0.2152	5.226	2.031e-07	1	P11049	ENSG00000104894	CD37	CD37 molecule [Source:HGNC Symbol;Acc:1666]	19	49838428	49846592	FALSE	10558.2	12005.5	7411.53	2198.07	107146	0.981746	.	.	.	.	.	.	.	P11049	CD37	CD37 molecule	Plasma Membrane	other	lutetium Lu 177 lilotomab-satetraxetan, GEN3009, PSB107, otlertuzumab, BI 836826, IMGN529, AGS67E, lutetium Lu 177 DOTA-tetulomab	615	2	1.55838	1.50769	B7ZAN3;P11049;P11049-2;P11049-3	325	13443.5	5729.78
PROT007790_NP2	P0CG39	POTEJ_HUMAN	10	10:91292292:G:C	91292292	C	1110	0.3918	5.228	2.049e-07	1	P0CG39	ENSG00000222038	POTEJ	POTE ankyrin domain family, member J [Source:HGNC Symbol;Acc:37094]	2	131369054	131415664	FALSE	24172.7	33080.8	31810.3	1179.28	261903	0.880952	.	.	.	.	.	.	.	P0CG39	POTEJ	POTE ankyrin domain family member J	Extracellular Space	other		616	14	7.5695	6.89846	P0CG39	139	34470.9	60948.8
PROT005530_NP1	Q9UNA0	ATS5_HUMAN	21	21:20136216:A:G	20136216	G	1224	-0.2102	-5.225	2.05e-07	1	Q9UNA0	ENSG00000154736	ADAMTS5	ADAM metallopeptidase with thrombospondin type 1 motif, 5 [Source:HGNC Symbol;Acc:221]	21	28290231	28338832	FALSE	5920.68	6959	4666.85	511.849	65976.6	0.971429	.	.	.	ADAMTS5	ADAM metallopeptidase with thrombospondin type 1 motif 5	2.8e-08	Mass spectrometry	Q9UNA0	ADAMTS5	ADAM metallopeptidase with thrombospondin type 1 motif 5	Extracellular Space	peptidase	M6495	617	7	3.5409	3.27692	Q9UNA0	323	9500.92	5525.3
PROT008747_NP2	P55287	CAD11_HUMAN	8	8:25404498:C:T	25404498	T	1248	-0.2284	-5.224	2.051e-07	1	P55287	ENSG00000140937	CDH11	cadherin 11, type 2, OB-cadherin (osteoblast) [Source:HGNC Symbol;Acc:1750]	16	64977656	65160015	FALSE	9367.22	11133.3	7945.89	445.865	127307	0.990476	.	.	.	CDH11	Cadherin 11	4.8e-06	Mass spectrometry	P55287	CDH11	cadherin 11	Plasma Membrane	other		618	18	8.88483	2.71385	P55287;P55287-2	299	12282	10769.8
PROT012145_NP3	B1ALA9;P60891	B1ALA9_HUMAN;PRPS1_HUMAN	10	10:71429739:G:A	71429739	G	1255	-0.2082	-5.223	2.055e-07	1	P60891	ENSG00000147224	PRPS1	phosphoribosyl pyrophosphate synthetase 1 [Source:HGNC Symbol;Acc:9462]	X	106871737	106894256	FALSE	18492.9	22089.9	16353.8	3973.32	287181	0.996032	NP2	0.996825	0.827308	PRPS1	Phosphoribosyl pyrophosphate synthetase 1	3.2e-07	Mass spectrometry	P60891	PRPS1	phosphoribosyl pyrophosphate synthetase 1	Cytoplasm	kinase		619	21	7.92216	4.98154	B1ALA9;P60891	325	9057	11528
PROT015779_NP3	Q8N428	GLT16_HUMAN	11	11:114644239:A:G	114644239	G	1252	-0.2843	-5.224	2.055e-07	1	Q8N428	ENSG00000100626	GALNT16	UDP-N-acetyl-alpha-D-galactosamine:polypeptide N-acetylgalactosaminyltransferase 16 [Source:HGNC Symbol;Acc:23233]	14	69725994	69821183	FALSE	5841.56	6354.62	3112.5	831.382	25964	0.993651	.	.	.	GALNT16	Polypeptide N-acetylgalactosaminyltransferase 16	3.7e-07	Mass spectrometry	Q8N428	GALNT16	polypeptide N-acetylgalactosaminyltransferase 16	Cytoplasm	enzyme		620	12	7.02065	4.54462	Q8N428	318	8744.61	6256.02
PROT010717_NP2	Q9BZL6;Q9BZL6-3	KPCD2_HUMAN;Q9BZL6-3_HUMAN	1	1:158870304:T:C	158870304	C	1033	0.2555	5.229	2.058e-07	1	Q9BZL6	ENSG00000105287	PRKD2	protein kinase D2 [Source:HGNC Symbol;Acc:17293]	19	47177532	47220384	FALSE	102929	105676	46931.1	178.461	351865	0.819841	.	.	.	.	.	.	.	Q9BZL6	PRKD2	protein kinase D2	Cytoplasm	kinase	kb-NB 142-70	621	10	0.876886	0.08	Q9BZL6;Q9BZL6-3	21	905.136	439.412
PROT022278_NP4	Q9H1J7	WNT5B_HUMAN	8	8:78796030:T:C	78796030	C	1243	0.3158	5.223	2.061e-07	1	Q9H1J7	ENSG00000111186	WNT5B	wingless-type MMTV integration site family, member 5B [Source:HGNC Symbol;Acc:16265]	12	1639057	1756409	FALSE	6239.71	6934.46	4004.09	813.004	60781.8	0.986508	.	.	.	.	.	.	.	Q9H1J7	WNT5B	Wnt family member 5B	Extracellular Space	other		622	8	4.16759	1.18769	Q9H1J7	293	5044.73	5242.68
PROT008366_NP2	P35052	GPC1_HUMAN	12	12:20519396:T:G	20519396	G	1247	0.2097	5.223	2.065e-07	1	P35052	ENSG00000063660	GPC1	glypican 1 [Source:HGNC Symbol;Acc:4449]	2	241375088	241407493	FALSE	4360.81	5475.63	6999.03	1039	125784	0.989683	.	.	.	GPC1	Glypican 1	9.5e-06	Mass spectrometry	P35052	GPC1	glypican 1	Plasma Membrane	transmembrane receptor		623	16	4.89833	1.28	P35052	275	8513.22	9433.28
PROT001385_NP1	O60496	DOK2_HUMAN	13	13:107464101:G:A	107464101	A	1118	-0.2265	-5.226	2.069e-07	1	O60496	ENSG00000147443	DOK2	docking protein 2, 56kDa [Source:HGNC Symbol;Acc:2991]	8	21766384	21771371	FALSE	4241.7	4561.08	2413.39	286.917	17074.6	0.887302	.	.	.	DOK2	Docking protein 2	2.2e-07	Mass spectrometry	O60496	DOK2	docking protein 2	Plasma Membrane	other		624	15	4.49245	2.11385	O60496	193	5706.63	3596.52
PROT019932_NP4	P39656	OST48_HUMAN	18	18:25561071:T:C	25561071	T	1130	-0.2319	-5.225	2.076e-07	1	P39656	ENSG00000244038	DDOST	dolichyl-diphosphooligosaccharide--protein glycosyltransferase subunit (non-catalytic) [Source:HGNC Symbol;Acc:2728]	1	20978270	20988000	FALSE	7446.99	8891.38	6870.94	633.557	80114.7	0.896825	.	.	.	DDOST	Dolichyl-diphosphooligosaccharide--protein glycosyltransferase non-catalytic subunit	1.2e-07	Mass spectrometry	P39656	DDOST	dolichyl-diphosphooligosaccharide--protein glycosyltransferase non-catalytic subunit	Cytoplasm	enzyme		625	12	4.63701	1.90461	A0A0C4DGS1;P39656	216	4682.6	3220.76
PROT003072_NP1	P61586	RHOA_HUMAN	20	20:634022:C:T	634022	T	1256	0.2891	5.221	2.081e-07	1	P61586	ENSG00000067560	RHOA	ras homolog family member A [Source:HGNC Symbol;Acc:667]	3	49396578	49450431	FALSE	50768.8	58498.3	32831.6	6167.98	314766	0.996825	NP5	0.995238	0.783109	RHOA	Ras homolog family member A	1.5e-06	Mass spectrometry	P61586	RHOA	ras homolog family member A	Cytoplasm	enzyme		626	11	7.71088	5.52	P61586	325	38529.2	25714.8
PROT004339_NP1	Q8NDZ4	DIK2A_HUMAN	8	8:57392273:C:T	57392273	T	1149	0.34	5.224	2.083e-07	1	Q8NDZ4	ENSG00000181744	C3orf58	chromosome 3 open reading frame 58 [Source:HGNC Symbol;Acc:28490]	3	143690640	143767561	FALSE	3929.75	5095.25	3932.17	352.376	38598.2	0.911905	.	.	.	.	.	.	.	Q8NDZ4	DIPK2A	divergent protein kinase domain 2A	Cytoplasm	other		627	19	4.89357	0.492308	Q8NDZ4	111	5267.48	4252.73
PROT005947_NP2	A0A0J9YYC8;A6XMV9;P07478	A0A0J9YYC8_HUMAN;A6XMV9_HUMAN;TRY2_HUMAN	2	2:71775345:T:C	71775345	T	1250	0.2545	5.221	2.087e-07	1	P07478	PRSS2	PRSS2	protease, serine, 2 (trypsin 2) [Source:HGNC Symbol;Acc:9483]	HG7_PATCH	142531859	142535452	FALSE	23130.8	34285.2	67573.4	1487.59	2077030	0.992063	.	.	.	PRSS2	Serine protease 2	0.00089	Mass spectrometry	P07478	PRSS2	serine protease 2	Extracellular Space	peptidase		628	5	3.74345	3.91385	A0A0J9YYC8;A6XMV9;P07478	325	22319.4	21321.3
PROT008906_NP2	P63316	TNNC1_HUMAN	14	14:71129209:C:G	71129209	G	1225	0.2194	5.22	2.099e-07	1	P63316	ENSG00000114854	TNNC1	troponin C type 1 (slow) [Source:HGNC Symbol;Acc:11943]	3	52485118	52488086	FALSE	10518.3	19203.6	29489.3	558.096	498490	0.972222	.	.	.	TNNC1	Troponin C1, slow skeletal and cardiac type	9.9e-07	Mass spectrometry	P63316	TNNC1	troponin C1, slow skeletal and cardiac type	Cytoplasm	other	levosimendan, Ca2+	629	8	4.40032	1.70154	P63316	208	5750.18	7277.54
PROT009590_NP2	Q5T123	Q5T123_HUMAN	2	2:101195413:C:T	101195413	T	1239	-0.2523	-5.22	2.1e-07	1	Q5T123	ENSG00000142669	SH3BGRL3	SH3 domain binding glutamic acid-rich protein like 3 [Source:HGNC Symbol;Acc:15568]	1	26605667	26608007	FALSE	8572.02	10424	7217.32	1816.17	103062	0.983333	.	.	.	SH3BGRL3	SH3 domain binding glutamate rich protein like 3	4.1e-05	Mass spectrometry	Q5T123	SH3BGRL3	SH3 domain binding glutamate rich protein like 3	Nucleus	other		630	4	1.81334	1.70769	Q5T123;Q9H299	270	9536.5	7204.32
PROT001778_NP1	P02647	APOA1_HUMAN	21	21:40044502:C:T	40044502	T	1256	0.205	5.218	2.111e-07	1	P02647	ENSG00000118137	APOA1	apolipoprotein A-I [Source:HGNC Symbol;Acc:600]	11	116706467	116708666	FALSE	3621465	3.60189e+06	1.28955e+06	636669	8183660	0.996825	NP3	0.999206	0.621575	APOA1	Apolipoprotein A1	0.805	Mean (MS and Immuno)	P02647	APOA1	apolipoprotein A1	Extracellular Space	transporter	pelacarsen	631	59	33.9134	35.8369	P02647	325	5375050	1920935
PROT009014_NP2	Q02388	CO7A1_HUMAN	2	2:115341068:A:C	115341068	C	1251	0.2348	5.218	2.115e-07	1	Q02388	ENSG00000114270	COL7A1	collagen, type VII, alpha 1 [Source:HGNC Symbol;Acc:2214]	3	48601506	48632700	FALSE	50749.2	50766.8	14470.4	3300.61	101329	0.992857	.	.	.	COL7A1	Collagen type VII alpha 1 chain	6e-09	Mass spectrometry	Q02388	COL7A1	collagen type VII alpha 1 chain	Extracellular Space	other	collagenase	632	1	0.993646	0.913846	Q02388	297	42992.4	14235.7
PROT018175_NP4	F5H7Y6	F5H7Y6_HUMAN	2	2:219228651:G:C	219228651	C	1259	-0.3386	-5.218	2.116e-07	1	F5H7Y6	ENSG00000127314	RAP1B	RAP1B, member of RAS oncogene family [Source:HGNC Symbol;Acc:9857]	12	69004619	69054372	FALSE	50082.4	52590.6	29806.6	3693.42	189522	0.999206	NP2	0.987302	0.773311	.	.	.	.	F5H7Y6	RAP1B	RAP1B, member of RAS oncogene family	Cytoplasm	enzyme		633	15	11.529	9.54462	F5H7Y6	325	55202.3	36030.3
PROT002435_NP1	P24593	IBP5_HUMAN	13	13:56157330:C:T	56157330	T	1256	-0.2342	-5.218	2.117e-07	1	P24593	ENSG00000115461	IGFBP5	insulin-like growth factor binding protein 5 [Source:HGNC Symbol;Acc:5474]	2	217536828	217560248	FALSE	870360	929853	413879	166415	2706700	0.996825	NP5	0.999206	0.658228	IGFBP5	Insulin like growth factor binding protein 5	0.000245	Mean (MS and Immuno)	P24593	IGFBP5	insulin like growth factor binding protein 5	Extracellular Space	other		634	21	15.5147	14.6985	P24593	325	870795	402797
PROT007547_NP2	P02750	A2GL_HUMAN	12	12:20996286:C:T	20996286	T	1244	0.4011	5.218	2.123e-07	1	P02750	ENSG00000171236	LRG1	leucine-rich alpha-2-glycoprotein 1 [Source:HGNC Symbol;Acc:29480]	19	4536421	4540486	FALSE	5685.48	6480.04	4991.49	890.182	102255	0.987302	.	.	.	LRG1	Leucine rich alpha-2-glycoprotein 1	0.0315	Mean (MS and Immuno)	P02750	LRG1	leucine rich alpha-2-glycoprotein 1	Extracellular Space	other		635	11	4.59968	2.34154	P02750	289	5048.35	2502.05
PROT022033_NP4	Q99536	VAT1_HUMAN	11	11:57352603:C:A	57352603	A	1256	0.3138	5.217	2.127e-07	1	Q99536	ENSG00000108828	VAT1	vesicle amine transport 1 [Source:HGNC Symbol;Acc:16919]	17	41166622	41177140	FALSE	8136.31	8918.09	4200.73	1562.24	44351.7	0.996825	.	.	.	VAT1	Vesicle amine transport 1	2.7e-06	Mass spectrometry	Q99536	VAT1	vesicle amine transport 1	Plasma Membrane	transporter		636	11	6.56791	4.41846	Q99536	315	7201.12	2489.21
PROT013820_NP3	P19883-2	P19883-2_HUMAN	3	3:193921560:C:T	193921560	C	1226	0.22	5.218	2.128e-07	1	P19883	ENSG00000134363	FST	follistatin [Source:HGNC Symbol;Acc:3971]	5	52776239	52782964	FALSE	4503.6	5476.7	3908.15	274.818	33874.9	0.973016	.	.	.	FST	Follistatin	1.8e-06	Mass spectrometry	P19883	FST	follistatin	Extracellular Space	other		637	10	3.1803	1.24615	P19883-2	239	2161.56	1130.83
PROT002568_NP1	P31689	DNJA1_HUMAN	10	10:105584159:G:A	105584159	A	1190	0.2511	5.218	2.137e-07	1	P31689	ENSG00000086061	DNAJA1	DnaJ (Hsp40) homolog, subfamily A, member 1 [Source:HGNC Symbol;Acc:5229]	9	33025209	33039905	FALSE	3586.2	4190.57	2508.74	379.334	22218.3	0.944444	.	.	.	DNAJA1	DnaJ heat shock protein family (Hsp40) member A1	1.6e-07	Mass spectrometry	P31689	DNAJA1	DnaJ heat shock protein family (Hsp40) member A1	Nucleus	other		638	13	3.69182	0.618461	P31689	104	3186.3	2077.87
PROT015110_NP3	Q15113	PCOC1_HUMAN	6	6:11676528:T:C	11676528	C	1255	-0.213	-5.215	2.145e-07	1	Q15113	ENSG00000106333	PCOLCE	procollagen C-endopeptidase enhancer [Source:HGNC Symbol;Acc:8738]	7	100199800	100205798	FALSE	1932570	2.03076e+06	805448	407139	5453600	0.996032	NP2	0.996825	0.800437	PCOLCE	Procollagen C-endopeptidase enhancer	0.0013	Mass spectrometry	Q15113	PCOLCE	procollagen C-endopeptidase enhancer	Extracellular Space	other		639	38	30.3257	26.5108	Q15113	325	916576	382094
PROT003090_NP1	P62191	PRS4_HUMAN	11	11:100646982:A:G	100646982	G	1053	0.3106	5.22	2.152e-07	1	P62191	ENSG00000100764	PSMC1	proteasome (prosome, macropain) 26S subunit, ATPase, 1 [Source:HGNC Symbol;Acc:9547]	14	90722839	90738968	FALSE	4050.7	4605.44	3276.43	358.007	42751.8	0.835714	.	.	.	PSMC1	Proteasome 26S subunit, ATPase 1	1.1e-07	Mass spectrometry	P62191	PSMC1	proteasome 26S subunit, ATPase 1	Nucleus	peptidase		640	20	3.27164	0.609231	P62191	63	4109.19	2790.81
PROT006726_NP2	G3V4U0;Q9UBX5	FBLN5_HUMAN;G3V4U0_HUMAN	9	9:18590952:C:T	18590952	T	1256	-0.2186	-5.215	2.154e-07	1	Q9UBX5	ENSG00000140092	FBLN5	fibulin 5 [Source:HGNC Symbol;Acc:3602]	14	92335756	92414331	FALSE	1207580	1.26135e+06	428586	15565.8	3117670	0.996825	NP4	0.997619	0.831838	FBLN5	Fibulin 5	1.2e-05	Mass spectrometry	Q9UBX5	FBLN5	fibulin 5	Extracellular Space	other		641	23	17.7276	5.17539	G3V4U0;Q9UBX5	325	25077.6	15313.7
PROT007716_NP2	P08294	SODE_HUMAN	6	6:73585821:A:G	73585821	G	1256	-0.419	-5.214	2.156e-07	1	P08294	ENSG00000109610	SOD3	superoxide dismutase 3, extracellular [Source:HGNC Symbol;Acc:11181]	4	24791534	24802464	FALSE	245604	266169	125437	46700.4	1993290	0.996825	.	.	.	SOD3	Superoxide dismutase 3	0.00028	Mean (MS and Immuno)	P08294	SOD3	superoxide dismutase 3	Extracellular Space	enzyme		642	12	9.37808	8.86462	P08294	325	436688	210319
PROT011461_NP2	Q9Y625	GPC6_HUMAN	1	1:9136139:C:T	9136139	T	1143	-0.3911	-5.217	2.163e-07	1	Q9Y625	ENSG00000183098	GPC6	glypican 6 [Source:HGNC Symbol;Acc:4454]	13	93879095	95059655	FALSE	3379.96	4077.21	4010.22	891.908	61778.4	0.907143	.	.	.	GPC6	Glypican 6	4.2e-07	Mass spectrometry	Q9Y625	GPC6	glypican 6	Plasma Membrane	transmembrane receptor		643	8	2.71803	0.498462	Q9Y625	162	4559.39	2281.54
PROT002665_NP1	P38159	RBMX_HUMAN	7	7:123210624:C:A	123210624	A	1160	-0.3266	-5.216	2.168e-07	1	P38159	ENSG00000147274	RBMX	RNA binding motif protein, X-linked [Source:HGNC Symbol;Acc:9910]	X	135930163	135962923	FALSE	5622.29	6517.28	4742.01	471.362	74486.5	0.920635	.	.	.	.	.	.	.	P38159	RBMX	RNA binding motif protein X-linked	Nucleus	other		644	6	2.07625	1.26769	not detected	0	0	0
PROT013235_NP3	P01601	KVD16_HUMAN	10	10:72689432:A:G	72689432	G	1067	0.3199	5.218	2.172e-07	1	P01601	ENSG00000241244	IGKV1D-16	immunoglobulin kappa variable 1D-16 [Source:HGNC Symbol;Acc:5748]	2	90139078	90139580	FALSE	17271.3	24830.4	53797.4	1141.76	1574380	0.846825	.	.	.	IGKV1D-16	Immunoglobulin kappa variable 1D-16	0.009	Mass spectrometry	P01601	IGKV1D-16	immunoglobulin kappa variable 1D-16	Other	other		645	5	1.10008	0.667692	P01601	174	20732.3	25678.1
PROT024796_NP5	P02675	FIBB_HUMAN	1	1:18806245:G:A	18806245	A	1257	0.2041	5.212	2.178e-07	1	P02675	ENSG00000171564	FGB	fibrinogen beta chain [Source:HGNC Symbol;Acc:3662]	4	155484108	155492238	FALSE	7057130	7.38305e+06	2.4323e+06	413559	27175200	0.997619	NP4	0.996032	0.436591	FGB	Fibrinogen beta chain	0.11	Mass spectrometry	P02675	FGB	fibrinogen beta chain	Extracellular Space	other	F2	646	68	53.7013	42.3539	P02675	325	3792787	987546
PROT009835_NP2	Q7Z304	MAMC2_HUMAN	4	4:178363378:G:A	178363378	G	1171	0.2257	5.213	2.197e-07	1	Q7Z304	ENSG00000165072	MAMDC2	MAM domain containing 2 [Source:HGNC Symbol;Acc:23673]	9	72658497	72841886	FALSE	5101.26	6716.06	5578.14	344.933	49482.7	0.929365	.	.	.	.	.	.	.	Q7Z304	MAMDC2	MAM domain containing 2	Extracellular Space	other		647	21	5.28435	0.876923	Q7Z304	202	3838.57	5294.76
PROT024923_NP5	P06858	LIPL_HUMAN	7	7:8924483:T:C	8924483	C	1257	0.3184	5.211	2.198e-07	1	P06858	ENSG00000175445	LPL	lipoprotein lipase [Source:HGNC Symbol;Acc:6677]	8	19759228	19824769	FALSE	64150.2	79410.8	73311.4	3039.49	1615130	0.997619	NP1	0.996825	0.865486	LPL	Lipoprotein lipase	4.2e-06	Mass spectrometry	P06858	LPL	lipoprotein lipase	Cytoplasm	enzyme	atorvastatin/niacin, nicotinic acid/pioglitazone, nicotinic acid, tyloxapol, lovastatin/niacin	648	20	11.4496	9.70462	P06858	325	29029.2	15801.1
PROT019228_NP4	P08514	ITA2B_HUMAN	4	4:185810329:T:C	185810329	T	1259	0.2121	5.21	2.202e-07	1	P08514	ENSG00000005961	ITGA2B	integrin, alpha 2b (platelet glycoprotein IIb of IIb/IIIa complex, antigen CD41) [Source:HGNC Symbol;Acc:6138]	17	42449548	42466873	FALSE	199289	218708	150644	9964.3	1352810	0.999206	NP5	0.996032	0.829078	ITGA2B	Integrin subunit alpha 2b	9e-05	Mass spectrometry	P08514	ITGA2B	integrin subunit alpha 2b	Plasma Membrane	transmembrane receptor	abciximab, TP 9201, eptifibatide, tirofiban	649	50	31.9595	27.1815	P08514	325	156097	131393
PROT018916_NP4	O95980	RECK_HUMAN	14	14:52312452:T:A	52312452	A	1170	-0.2876	-5.212	2.205e-07	1	O95980	ENSG00000122707	RECK	reversion-inducing-cysteine-rich protein with kazal motifs [Source:HGNC Symbol;Acc:11345]	9	36036430	36124448	FALSE	40132.9	105604	307537	179.976	6217350	0.928571	.	.	.	RECK	Reversion inducing cysteine rich protein with kazal motifs	6.4e-05	Mass spectrometry	O95980	RECK	reversion inducing cysteine rich protein with kazal motifs	Plasma Membrane	other		650	4	1.09293	0.652308	O95980	211	47727.7	60593.2
PROT003135_NP1	P62979	RS27A_HUMAN	6	6:115998126:A:C	115998126	C	1255	-0.2665	-5.21	2.211e-07	1	P62979	ENSG00000143947	RPS27A	ribosomal protein S27a [Source:HGNC Symbol;Acc:10417]	2	55459039	55462989	FALSE	42442	45260.3	28559.1	2216	869547	0.996032	NP5	0.998413	0.491151	RPS27A	Ribosomal protein S27a	0.00023	Mass spectrometry	P62979	RPS27A	ribosomal protein S27a	Cytoplasm	other		651	8	4.09214	3.39692	P62979	325	29715	12594.2
PROT000819_NP1	E7EUF1	E7EUF1_HUMAN	6	6:124601773:A:C	124601773	C	1256	-0.4459	-5.209	2.215e-07	1	E7EUF1	ENSG00000136960	ENPP2	ectonucleotide pyrophosphatase/phosphodiesterase 2 [Source:HGNC Symbol;Acc:3357]	8	120569326	120685693	FALSE	651967	718152	425983	7358.87	5372720	0.996825	NP2	0.996032	0.853592	ENPP2	Ectonucleotide pyrophosphatase/phosphodiesterase 2	0.0012	Mass spectrometry	E7EUF1	ENPP2	ectonucleotide pyrophosphatase/phosphodiesterase 2	Plasma Membrane	enzyme	VPC8a202	652	60	38.7284	2.52923	E7EUF1	295	7381.41	5201.81
PROT007737_NP2	P08709	FA7_HUMAN	3	3:170964909:G:T	170964909	T	1255	0.3848	5.209	2.217e-07	1	P08709	ENSG00000057593	F7	coagulation factor VII (serum prothrombin conversion accelerator) [Source:HGNC Symbol;Acc:3544]	13	113760105	113774995	FALSE	155055	156235	71322.5	15406.7	465799	0.996032	NP3	0.992857	0.649108	F7	Coagulation factor VII	0.000825	Mean (MS and Immuno)	P08709	F7	coagulation factor VII	Plasma Membrane	peptidase	nematode anticoagulant protein c2, PCI-27483	653	13	10.3026	9.69846	P08709	325	317670	119023
PROT012484_NP3	G3XAH0	G3XAH0_HUMAN	2	2:101206471:G:A	101206471	A	1175	-0.2553	-5.21	2.228e-07	1	G3XAH0	ENSG00000184702	SEPT5	septin 5 [Source:HGNC Symbol;Acc:9164]	22	19701987	19712295	FALSE	5367.32	6257.65	4157.51	486.367	29363.4	0.93254	.	.	.	.	.	.	.	G3XAH0	SEPTIN5	septin 5	Cytoplasm	enzyme		654	22	6.7506	4.03692	G3XAH0	267	5446.57	4971.98
PROT002636_NP1	P35612	ADDB_HUMAN	10	10:133252446:T:A	133252446	T	1212	-0.2097	-5.209	2.229e-07	1	P35612	ENSG00000075340	ADD2	adducin 2 (beta) [Source:HGNC Symbol;Acc:244]	2	70834750	70995357	FALSE	9038.02	14985.1	19886.1	404.729	220092	0.961905	.	.	.	ADD2	Adducin 2	1.8e-08	Mass spectrometry	P35612	ADD2	adducin 2	Cytoplasm	other		655	27	7.53693	0.609231	P35612	105	6209.57	4574.92
PROT019557_NP4	P19367-2	P19367-2_HUMAN	4	4:79925104:A:G	79925104	G	1129	0.3376	5.211	2.232e-07	1	P19367	ENSG00000156515	HK1	hexokinase 1 [Source:HGNC Symbol;Acc:4922]	10	71029740	71161638	FALSE	11192.9	13164.9	9765.76	461.219	102936	0.896032	.	.	.	HK1	Hexokinase 1	5.6e-07	Mass spectrometry	P19367	HK1	hexokinase 1	Cytoplasm	kinase		656	36	13.0715	2.38154	P19367;P19367-2;P19367-3;P19367-4	119	6675.47	5699.44
PROT025795_NP5	P48507	GSH0_HUMAN	10	10:14447060:A:C	14447060	C	1177	0.2152	5.209	2.236e-07	1	P48507	ENSG00000023909	GCLM	glutamate-cysteine ligase, modifier subunit [Source:HGNC Symbol;Acc:4312]	1	94350761	94374966	FALSE	5618.83	6317.33	4356.35	609.301	61645.3	0.934127	.	.	.	GCLM	Glutamate-cysteine ligase modifier subunit	1.1e-06	Mass spectrometry	P48507	GCLM	glutamate-cysteine ligase modifier subunit	Cytoplasm	enzyme		657	14	3.71803	1.91692	P48507	230	2966.62	2483.29
PROT002729_NP1	P43405	KSYK_HUMAN	2	2:169535907:A:G	169535907	G	1255	0.2143	5.207	2.243e-07	1	P43405	ENSG00000165025	SYK	spleen tyrosine kinase [Source:HGNC Symbol;Acc:11491]	9	93564069	93660831	FALSE	15294.2	18854.7	16773.1	821.938	251419	0.996032	.	.	.	SYK	Spleen associated tyrosine kinase	2.9e-07	Mass spectrometry	P43405	SYK	spleen associated tyrosine kinase	Cytoplasm	kinase	MTX-216, staurosporine, BAY 61-3606, OXSI-2, cevidoplenib, cerdulatinib, fostamatinib, sovleplenib, GSK2646264, R-348, entospletinib, lanraplenib, mivavotinib, tamatinib	658	36	17.3797	7.42154	P43405;P43405-2	315	13707.6	13064.5
PROT005712_NP1	Q9Y662	HS3SB_HUMAN	5	5:5142768:T:C	5142768	C	1255	-0.2081	-5.207	2.244e-07	1	Q9Y662	ENSG00000125430	HS3ST3B1	heparan sulfate (glucosamine) 3-O-sulfotransferase 3B1 [Source:HGNC Symbol;Acc:5198]	17	14204400	14252721	FALSE	12531.1	15831.9	15177.1	2303.73	267679	0.996032	.	.	.	.	.	.	.	Q9Y662	HS3ST3B1	heparan sulfate-glucosamine 3-sulfotransferase 3B1	Cytoplasm	enzyme		659	12	5.9452	1.88923	Q9Y662	314	10208.6	10884.3
PROT020370_NP4	P62424	RL7A_HUMAN	22	22:48663659:C:G	48663659	G	1192	0.2509	5.208	2.244e-07	1	P62424	ENSG00000148303	RPL7A	ribosomal protein L7a [Source:HGNC Symbol;Acc:10364]	9	136215069	136218281	FALSE	2966.62	3780.16	4575.47	325.131	125607	0.946032	.	.	.	RPL7A	Ribosomal protein L7a	4.9e-07	Mass spectrometry	P62424	RPL7A	ribosomal protein L7a	Cytoplasm	other		660	13	2.63066	1.81231	P62424	280	3364.41	4377.61
PROT026690_NP5	Q15848	ADIPO_HUMAN	11	11:110459782:T:C	110459782	T	1256	0.2343	5.206	2.247e-07	1	Q15848	ENSG00000181092	ADIPOQ	adiponectin, C1Q and collagen domain containing [Source:HGNC Symbol;Acc:13633]	3	186560463	186576252	FALSE	19865.5	24820	18176.3	1512.08	132021	0.996825	NP2	0.939683	0.716245	ADIPOQ	Adiponectin, C1Q and collagen domain containing	0.004655	Mean (MS and Immuno)	Q15848	ADIPOQ	adiponectin, C1Q and collagen domain containing	Extracellular Space	other		661	7	3.03733	0.655385	Q15848	205	3231.78	1641.9
PROT028540_NP5	Q9UN70-2	Q9UN70-2_HUMAN	3	3:3746212:T:C	3746212	C	1214	0.4513	5.207	2.258e-07	1	Q9UN70	ENSG00000240184	PCDHGC3	protocadherin gamma subfamily C, 3 [Source:HGNC Symbol;Acc:8716]	5	140855580	140892542	FALSE	26298.9	26321.5	7447.93	3462.79	54591.8	0.963492	.	.	.	PCDHGC3	Protocadherin gamma subfamily C, 3	1.2e-06	Mass spectrometry	Q9UN70	PCDHGC3	protocadherin gamma subfamily C, 3	Plasma Membrane	other		662	4	1.01986	0.00307692	Q9UN70;Q9UN70-2	1	1531.72	0
PROT022880_NP4	Q9Y394-2	Q9Y394-2_HUMAN	14	14:45121924:G:T	45121924	T	1063	0.2917	5.211	2.258e-07	1	Q9Y394	ENSG00000100612	DHRS7	dehydrogenase/reductase (SDR family) member 7 [Source:HGNC Symbol;Acc:21524]	14	60610838	60636574	FALSE	3930.95	4598.59	3028.21	424.068	32096.2	0.843651	.	.	.	.	.	.	.	Q9Y394-2	DHRS7	dehydrogenase/reductase 7	Cytoplasm	enzyme		663	12	3.77601	0.606154	not detected	0	0	0
PROT003568_NP1	Q14761	PTCA_HUMAN	22	22:30216982:C:A	30216982	A	1019	-0.2275	-5.212	2.259e-07	1	Q14761	ENSG00000213402	PTPRCAP	protein tyrosine phosphatase, receptor type, C-associated protein [Source:HGNC Symbol;Acc:9667]	11	67202981	67205538	FALSE	2637.77	3106.9	1957.48	415.081	23487.5	0.80873	.	.	.	.	.	.	.	Q14761	PTPRCAP	protein tyrosine phosphatase receptor type C associated protein	Plasma Membrane	other		664	3	1.51708	1.57846	Q14761	303	6647.54	2778.84
PROT001675_NP1	P00390	GSHR_HUMAN	8	8:69847300:A:G	69847300	G	1199	-0.3426	-5.207	2.262e-07	1	P00390	ENSG00000104687	GSR	glutathione reductase [Source:HGNC Symbol;Acc:4623]	8	30535583	30585443	FALSE	5720.5	6038.97	2917.95	196.56	35904.3	0.951587	.	.	.	GSR	Glutathione-disulfide reductase	8.1e-05	Mass spectrometry	P00390	GSR	glutathione-disulfide reductase	Cytoplasm	enzyme	carmustine/prednisone, carmustine	665	18	5.45115	3.19077	P00390;P00390-3	260	5033.7	2889.47
PROT019072_NP4	P03973	SLPI_HUMAN	16	16:21308307:C:T	21308307	T	1259	-0.3667	-5.205	2.262e-07	1	P03973	ENSG00000124107	SLPI	secretory leukocyte peptidase inhibitor [Source:HGNC Symbol;Acc:11092]	20	43880880	43883205	FALSE	236640	264864	132583	51511.7	1031590	0.999206	NP5	0.996825	0.682609	SLPI	Secretory leukocyte peptidase inhibitor	1.78e-05	Mean (MS and Immuno)	P03973	SLPI	secretory leukocyte peptidase inhibitor	Cytoplasm	other		666	8	5.70056	4.69538	P03973	325	159032	49928.9
PROT013675_NP3	P13929	ENOB_HUMAN	11	11:79038913:A:G	79038913	G	1254	-0.2074	-5.205	2.263e-07	1	P13929	ENSG00000108515	ENO3	enolase 3 (beta, muscle) [Source:HGNC Symbol;Acc:3354]	17	4851387	4860426	FALSE	143419	131026	94509.2	724.732	569332	0.995238	NP2	0.993651	0.219904	ENO3	Enolase 3	8.6e-05	Mass spectrometry	P13929	ENO3	enolase 3	Cytoplasm	enzyme		667	20	15.7292	7.08615	P13929	325	50011	19139.2
PROT022558_NP4	Q9NY65	TBA8_HUMAN	13	13:89081961:C:G	89081961	G	1256	0.335	5.205	2.267e-07	1	Q9NY65	ENSG00000183785	TUBA8	tubulin, alpha 8 [Source:HGNC Symbol;Acc:12410]	22	18593097	18629321	FALSE	37916.8	42494.7	30448	1636.9	267973	0.996825	NP3	0.96746	0.802829	TUBA8	Tubulin alpha 8	8e-05	Mass spectrometry	Q9NY65	TUBA8	tubulin alpha 8	Cytoplasm	other	docetaxel/gemcitabine/vincristine, bevacizumab/paclitaxel/topotecan, colchicine/probenecid, cyclophosphamide/epirubicin/5-fluorouracil/paclitaxel, bevacizumab/docetaxel/prednisone/thalidomide/zoledronic acid, docetaxel/zoledronic acid, gemcitabine/paclitaxel, L-asparaginase/daunorubicin/dexamethasone/vincristine, prednisone/vincristine, docetaxel/5-fluorouracil, vinflunine, L-asparaginase/dexamet…	668	30	12.8261	8.13231	Q9NY65	212	5485.32	4550.9
PROT010769_NP2	Q9H1E3	NUCKS_HUMAN	2	2:34259164:T:A	34259164	T	1203	0.2869	5.206	2.268e-07	1	Q9H1E3	ENSG00000069275	NUCKS1	nuclear casein kinase and cyclin-dependent kinase substrate 1 [Source:HGNC Symbol;Acc:29923]	1	205681947	205719404	FALSE	6423.18	8817.17	9932.83	1584.19	194071	0.954762	.	.	.	NUCKS1	Nuclear casein kinase and cyclin dependent kinase substrate 1	1.3e-08	Mass spectrometry	Q9H1E3	NUCKS1	nuclear casein kinase and cyclin dependent kinase substrate 1	Nucleus	kinase		669	2	0.993646	0.723077	Q9H1E3	235	4471.28	4270.92
PROT003828_NP1	Q5STZ8;Q8NE71	ABCF1_HUMAN;Q5STZ8_HUMAN	19	19:37517289:C:A	37517289	A	1188	0.2151	5.206	2.274e-07	1	Q8NE71	ENSG00000204574	ABCF1	ATP-binding cassette, sub-family F (GCN20), member 1 [Source:HGNC Symbol;Acc:70]	6	30539153	30564956	FALSE	3338.95	3886.87	3038.63	564.94	72459.4	0.942857	NP5	0.89127	0.743814	ABCF1	ATP binding cassette subfamily F member 1	4.9e-07	Mass spectrometry	Q5STZ8	ABCF1	ATP binding cassette subfamily F member 1	Cytoplasm	transporter		670	28	5.94996	2.13231	Q5STZ8;Q8NE71	175	4265	4226.86
PROT006124_NP2	A0A5K1VW97;H0YMF1;P16112;P16112-2	A0A5K1VW97_HUMAN;H0YMF1_HUMAN;P16112-2_HUMAN;PGCA_HUMAN	10	10:73765213:T:C	73765213	C	1255	0.2064	5.204	2.282e-07	1	P16112	ENSG00000157766	ACAN	aggrecan [Source:HGNC Symbol;Acc:319]	15	89346674	89418585	FALSE	170770	193333	122038	17724.2	959381	0.996032	.	.	.	ACAN	Aggrecan	1.7e-05	Mass spectrometry	P16112	ACAN	aggrecan	Extracellular Space	other		671	30	18.3701	11.7785	A0A5K1VW97;H0YMF1;P16112;P16112-2	325	211130	106459
PROT001808_NP1	P02812	PRB2_HUMAN	7	7:9614219:A:T	9614219	T	1221	-0.4591	-5.203	2.3e-07	1	P02812	ENSG00000121335	PRB2	proline-rich protein BstNI subfamily 2 [Source:HGNC Symbol;Acc:9338]	12	11544476	11653975	FALSE	14745.1	23519.6	36471.5	645.649	561442	0.969048	.	.	.	PRB2	Proline rich protein BstNI subfamily 2	2.5e-05	Mass spectrometry	P02812	PRB1/PRB2	proline rich protein BstNI subfamily 1	Other	other		672	8	4.75695	3.46154	P02812	308	9328.91	7559.33
PROT020626_NP4	Q11201	SIA4A_HUMAN	20	20:56250608:G:A	56250608	A	1019	-0.3113	-5.209	2.3e-07	1	Q11201	ENSG00000008513	ST3GAL1	ST3 beta-galactoside alpha-2,3-sialyltransferase 1 [Source:HGNC Symbol;Acc:10862]	8	134467091	134584183	FALSE	3177.36	3557.82	1911.3	216.238	13448.5	0.80873	.	.	.	ST3GAL1	ST3 beta-galactoside alpha-2,3-sialyltransferase 1	8.6e-07	Mass spectrometry	Q11201	ST3GAL1	ST3 beta-galactoside alpha-2,3-sialyltransferase 1	Cytoplasm	enzyme		673	5	1.78157	0.433846	Q11201	125	3237.11	1056.02
PROT022947_NP4	Q9Y5R5	DMRT2_HUMAN	13	13:112878819:C:T	112878819	T	1240	0.4376	5.202	2.308e-07	1	Q9Y5R5	ENSG00000173253	DMRT2	doublesex and mab-3 related transcription factor 2 [Source:HGNC Symbol;Acc:2935]	9	1050354	1057552	FALSE	69440.1	78745.7	46822.4	16589.7	494174	0.984127	.	.	.	.	.	.	.	Q9Y5R5	DMRT2	doublesex and mab-3 related transcription factor 2	Nucleus	transcription regulator		674	1	0.984909	0.163077	A0A0A0MR18;Q9Y5R5	53	43116.2	14671.3
PROT003911_NP1	Q68EM7;Q68EM7-2	Q68EM7-2_HUMAN;RHG17_HUMAN	1	1:168275535:G:A	168275535	G	1047	-0.2608	-5.206	2.317e-07	1	Q68EM7	ENSG00000140750	ARHGAP17	Rho GTPase activating protein 17 [Source:HGNC Symbol;Acc:18239]	16	24930706	25026987	FALSE	5505.17	5567.93	3357.28	218.893	22017.2	0.830952	.	.	.	ARHGAP17	Rho GTPase activating protein 17	2.1e-08	Mass spectrometry	Q68EM7	ARHGAP17	Rho GTPase activating protein 17	Cytoplasm	other		675	15	4.02145	0.123077	Q68EM7;Q68EM7-2	27	2865.09	2385.34
PROT019117_NP4	P05106	ITB3_HUMAN	4	4:185810329:T:C	185810329	T	1259	0.2117	5.2	2.324e-07	1	P05106	ENSG00000259207	ITGB3	integrin, beta 3 (platelet glycoprotein IIIa, antigen CD61) [Source:HGNC Symbol;Acc:6156]	17	45331212	45421658	FALSE	161840	185060	141498	10213.1	1303720	0.999206	NP5	0.995238	0.873654	ITGB3	Integrin subunit beta 3	3.8e-05	Mass spectrometry	P05106	ITGB3	integrin subunit beta 3	Plasma Membrane	transmembrane receptor	abciximab, TP 9201, RUC-4, cilengitide, eptifibatide, tirofiban	676	37	27.7133	24.3015	P05106	325	111672	92158.4
PROT003030_NP1	P58335-4	P58335-4_HUMAN	3	3:186368739:A:G	186368739	G	1256	-0.2957	-5.2	2.325e-07	1	P58335	ENSG00000163297	ANTXR2	anthrax toxin receptor 2 [Source:HGNC Symbol;Acc:21732]	4	80822303	81046608	FALSE	42118.3	48027.5	30643	2377.79	473596	0.996825	.	.	.	ANTXR2	ANTXR cell adhesion molecule 2	1.3e-05	Mass spectrometry	P58335	ANTXR2	ANTXR cell adhesion molecule 2	Plasma Membrane	transmembrane receptor		677	17	11.7903	10.4215	P58335-4	325	34580.9	17333
PROT019555_NP4	P19086	GNAZ_HUMAN	2	2:205561429:G:A	205561429	A	1183	-0.4501	-5.202	2.328e-07	1	P19086	ENSG00000128266	GNAZ	guanine nucleotide binding protein (G protein), alpha z polypeptide [Source:HGNC Symbol;Acc:4395]	22	23412540	23467224	FALSE	11241.5	11758.6	6741.37	252.675	57690.6	0.938889	.	.	.	GNAZ	G protein subunit alpha z	1.8e-07	Mass spectrometry	P19086	GNAZ	G protein subunit alpha z	Plasma Membrane	enzyme		678	16	6.82685	4.78154	P19086	318	10510.3	7963.62
PROT019105_NP4	P04843	RPN1_HUMAN	4	4:165160575:A:T	165160575	A	1150	0.4389	5.201	2.345e-07	1	P04843	ENSG00000163902	RPN1	ribophorin I [Source:HGNC Symbol;Acc:10381]	3	128338817	128399918	FALSE	6285.48	7123.91	4744.98	779.95	55686	0.912698	.	.	.	RPN1	Ribophorin I	7.3e-07	Mass spectrometry	P04843	RPN1	ribophorin I	Cytoplasm	enzyme		679	27	10.3352	3.36615	P04843	205	10310.2	10263.8
PROT004590_NP1	Q96C24	SYTL4_HUMAN	13	13:89081961:C:G	89081961	G	1226	0.338	5.199	2.346e-07	1	Q96C24	ENSG00000102362	SYTL4	synaptotagmin-like 4 [Source:HGNC Symbol;Acc:15588]	X	99929488	99987110	FALSE	16443.3	17996.5	11075.4	585.089	122387	0.973016	.	.	.	SYTL4	Synaptotagmin like 4	3.3e-06	Mass spectrometry	Q96C24	SYTL4	synaptotagmin like 4	Cytoplasm	transporter		680	37	11.9794	9.57539	Q96C24	318	18874.4	17376.3
PROT021831_NP4	Q96AG4	LRC59_HUMAN	4	4:107429502:A:C	107429502	C	1227	0.2129	5.198	2.353e-07	1	Q96AG4	ENSG00000108829	LRRC59	leucine rich repeat containing 59 [Source:HGNC Symbol;Acc:28817]	17	48452420	48474914	FALSE	9085.12	9863.32	6036.5	762.147	79042.4	0.97381	.	.	.	LRRC59	Leucine rich repeat containing 59	7.4e-07	Mass spectrometry	Q96AG4	LRRC59	leucine rich repeat containing 59	Cytoplasm	other		681	9	4.94281	2.40308	Q96AG4	237	7118.66	4989.95
PROT003331_NP1	Q08211	DHX9_HUMAN	5	5:134563919:G:C	134563919	C	1239	-0.4217	-5.196	2.374e-07	1	Q08211	ENSG00000135829	DHX9	DEAH (Asp-Glu-Ala-His) box helicase 9 [Source:HGNC Symbol;Acc:2750]	1	182808504	182856886	FALSE	10262	25853.2	38212.7	329.256	335143	0.983333	.	.	.	DHX9	DExH-box helicase 9	3.6e-07	Mass spectrometry	Q08211	DHX9	DExH-box helicase 9	Nucleus	enzyme		682	35	7.39952	1.53231	Q08211	158	2942.28	3160.61
PROT000269_NP1	A0A2R8YF78	A0A2R8YF78_HUMAN	1	1:232493825:G:A	232493825	A	1252	0.378	5.196	2.378e-07	1	A0A2R8YF78	ENSG00000215301	DDX3X	DEAD (Asp-Glu-Ala-Asp) box helicase 3, X-linked [Source:HGNC Symbol;Acc:2745]	X	41192651	41223725	FALSE	6233.57	8554.9	9175.31	936.248	109112	0.993651	NP2	0.975397	0.720127	DDX3X	DEAD-box helicase 3 X-linked	2.6e-07	Mass spectrometry	A0A2R8YF78	DDX3X	DEAD-box helicase 3 X-linked	Cytoplasm	enzyme		683	30	9.42335	4.75077	not detected	0	0	0
PROT001087_NP1	K7EK33;K7EQ55;Q96EP5	DAZP1_HUMAN;K7EK33_HUMAN;K7EQ55_HUMAN	19	19:37416022:C:A	37416022	C	1242	-0.2127	-5.196	2.378e-07	1	Q96EP5	ENSG00000071626	DAZAP1	DAZ associated protein 1 [Source:HGNC Symbol;Acc:2683]	19	1407568	1435719	FALSE	5999.36	6714.6	4180.08	604.86	66833.1	0.985714	.	.	.	DAZAP1	DAZ associated protein 1	1.6e-06	Mass spectrometry	K7EK33	DAZAP1	DAZ associated protein 1	Other	other		684	11	3.96426	1.32615	K7EK33;K7EQ55;Q96EP5	240	5466.74	3694.82
PROT009375_NP2	Q15293	RCN1_HUMAN	20	20:10236231:A:G	10236231	G	1255	-0.2014	-5.196	2.379e-07	1	Q15293	ENSG00000049449	RCN1	reticulocalbin 1, EF-hand calcium binding domain [Source:HGNC Symbol;Acc:9934]	11	31833939	32127301	FALSE	64250	67242.3	21706.3	2506.54	178088	0.996032	.	.	.	RCN1	Reticulocalbin 1	9.4e-06	Mass spectrometry	Q15293	RCN1	reticulocalbin 1	Cytoplasm	other		685	17	12.8721	12.5877	Q15293	325	73310.2	24857.9
PROT011067_NP2	Q9NZ53	PDXL2_HUMAN	2	2:46374385:G:A	46374385	A	1110	-0.284	-5.199	2.387e-07	1	Q9NZ53	ENSG00000114631	PODXL2	podocalyxin-like 2 [Source:HGNC Symbol;Acc:17936]	3	127348024	127391652	FALSE	2095.82	2455.55	1692.99	290.44	18988.2	0.880952	.	.	.	.	.	.	.	Q9NZ53	PODXL2	podocalyxin like 2	Plasma Membrane	other		686	3	1.33598	1.21538	Q9NZ53	278	3274.89	4822.27
PROT010065_NP2	Q8NBJ4	GOLM1_HUMAN	5	5:161327187:C:T	161327187	T	1255	0.3207	5.194	2.403e-07	1.08901	Q8NBJ4	ENSG00000135052	GOLM1	golgi membrane protein 1 [Source:HGNC Symbol;Acc:15451]	9	88641061	88715088	FALSE	850780	801334	644996	2524.44	2880290	0.996032	.	.	.	GOLM1	Golgi membrane protein 1	8.1e-05	Mass spectrometry	Q8NBJ4	GOLM1	golgi membrane protein 1	Cytoplasm	other		687	12	7.30898	4.62462	Q8NBJ4	325	32556.2	20010.5
PROT013725_NP3	P15907	SIAT1_HUMAN	16	16:6449389:C:G	6449389	G	1255	0.224	5.193	2.414e-07	1	P15907	ENSG00000073849	ST6GAL1	ST6 beta-galactosamide alpha-2,6-sialyltranferase 1 [Source:HGNC Symbol;Acc:10860]	3	186648274	186796341	FALSE	57781.1	61350.2	24254.2	10251	243501	0.996032	NP4	0.996825	0.637453	ST6GAL1	ST6 beta-galactoside alpha-2,6-sialyltransferase 1	9.15e-06	Mean (MS and Immuno)	P15907	ST6GAL1	ST6 beta-galactoside alpha-2,6-sialyltransferase 1	Cytoplasm	enzyme		688	15	7.85623	6.97539	P15907	325	37464.4	9781.63
PROT000037_NP1	A0A087WU13	A0A087WU13_HUMAN	16	16:34190694:G:T	34190694	T	1254	0.4044	5.193	2.419e-07	1	A0A087WU13	ENSG00000010278	CD9	CD9 molecule [Source:HGNC Symbol;Acc:1709]	12	6308881	6347425	FALSE	70118.4	77897.4	47633.7	2049.61	434046	0.995238	.	.	.	CD9	CD9 molecule	1.2e-06	Mass spectrometry	A0A087WU13	CD9	CD9 molecule	Plasma Membrane	other	KBA1412	689	5	3.47101	3.13231	A0A087WU13;A0A2R8Y478;A0A7I2V3T0;A0A7I2V3T7;A6NNI4;F5GXT1;G8JLH6;P21926	325	110168	86979.4
PROT002655_NP1	P36955	PEDF_HUMAN	12	12:92832525:A:G	92832525	G	1256	0.4379	5.192	2.42e-07	1	P36955	ENSG00000132386	SERPINF1	serpin peptidase inhibitor, clade F (alpha-2 antiplasmin, pigment epithelium derived factor), member 1 [Source:HGNC Symbol;Acc:8824]	17	1665253	1680868	FALSE	895882	974340	470378	116757	3159930	0.996825	NP5	0.996032	0.736498	SERPINF1	Serpin family F member 1	0.02665	Mean (MS and Immuno)	P36955	SERPINF1	serpin family F member 1	Extracellular Space	other		690	28	21.0834	16.9046	P36955	325	333157	203313
PROT022051_NP4	Q99685	MGLL_HUMAN	8	8:3804807:T:C	3804807	C	1232	0.2181	5.193	2.422e-07	1	Q99685	ENSG00000074416	MGLL	monoglyceride lipase [Source:HGNC Symbol;Acc:17038]	3	127407909	127542051	FALSE	9471.72	10986.1	7506.82	444.869	66055.4	0.977778	NP5	0.903968	0.816702	MGLL	Monoglyceride lipase	1e-07	Mass spectrometry	Q99685	MGLL	monoglyceride lipase	Plasma Membrane	enzyme	elcubragistat	691	15	7.08181	3.66461	not detected	0	0	0
PROT004014_NP1	Q6WN34	CRDL2_HUMAN	2	2:56438189:T:C	56438189	C	1246	-0.2078	-5.192	2.426e-07	1	Q6WN34	ENSG00000054938	CHRDL2	chordin-like 2 [Source:HGNC Symbol;Acc:24168]	11	74407474	74442430	FALSE	7512.77	8443.27	5006.67	614.973	56171.7	0.988889	.	.	.	CHRDL2	Chordin like 2	9.7e-06	Mass spectrometry	Q6WN34	CHRDL2	chordin like 2	Cytoplasm	other		692	15	6.98729	2.66154	Q6WN34	253	5641.35	3961.89
PROT003695_NP1	Q16555-2	Q16555-2_HUMAN	3	3:179777387:C:T	179777387	T	1241	0.2079	5.192	2.427e-07	1	Q16555	ENSG00000092964	DPYSL2	dihydropyrimidinase-like 2 [Source:HGNC Symbol;Acc:3014]	8	26371791	26515694	FALSE	5204.81	6476.19	11412	291.072	308478	0.984921	.	.	.	DPYSL2	Dihydropyrimidinase like 2	3.2e-06	Mass spectrometry	Q16555	DPYSL2	dihydropyrimidinase like 2	Cytoplasm	enzyme		693	22	8.71326	2.89846	not detected	0	0	0
PROT025459_NP5	P25325-2	P25325-2_HUMAN	10	10:15088668:T:C	15088668	C	1231	0.2844	5.192	2.429e-07	1	P25325	ENSG00000128309	MPST	mercaptopyruvate sulfurtransferase [Source:HGNC Symbol;Acc:7223]	22	37415676	37425863	FALSE	13819.6	14873.5	9236.42	577.988	71591.2	0.976984	.	.	.	MPST	Mercaptopyruvate sulfurtransferase	2.9e-06	Mass spectrometry	P25325	MPST	mercaptopyruvate sulfurtransferase	Cytoplasm	enzyme		694	10	5.23352	1.16923	P25325-2	213	3090.74	2352.67
PROT000923_NP1	F6XSS0	F6XSS0_HUMAN	6	6:138285180:G:A	138285180	A	1215	-0.4492	-5.192	2.44e-07	1	F6XSS0	ENSG00000188672	RHCE	Rh blood group, CcEe antigens [Source:HGNC Symbol;Acc:10008]	1	25688740	25756683	FALSE	11589.1	15146.3	13507.8	177.729	154322	0.964286	.	.	.	.	.	.	.	F6XSS0	RHCE/RHD	Rh blood group D antigen	Plasma Membrane	transporter	rho(D) immune globulin	695	7	3.94837	1.05539	F6XSS0	185	5633.78	6917.86
PROT018985_NP4	P01591	IGJ_HUMAN	20	20:9603287:C:A	9603287	A	1259	0.3111	5.191	2.443e-07	1	P01591	ENSG00000132465	IGJ	immunoglobulin J polypeptide, linker protein for immunoglobulin alpha and mu polypeptides [Source:HGNC Symbol;Acc:5713]	4	71521258	71547534	FALSE	670052	851065	714297	39603.5	8302490	0.999206	NP5	0.996825	0.528642	.	.	.	.	P01591	JCHAIN	joining chain of multimeric IgA and IgM	Extracellular Space	other		696	14	7.97061	5.53231	P01591	325	407441	226290
PROT011144_NP2	Q9UBU3;Q9UBU3-2;Q9UBU3-3;Q9UBU3-4	GHRL_HUMAN;Q9UBU3-2_HUMAN;Q9UBU3-3_HUMAN;Q9UBU3-4_HUMAN	12	12:124996514:G:C	124996514	G	1254	0.2381	5.19	2.454e-07	1	Q9UBU3	ENSG00000157017	GHRL	ghrelin/obestatin prepropeptide [Source:HGNC Symbol;Acc:18129]	3	10327359	10334631	FALSE	29691.5	39362.1	33942.3	1546.35	518366	0.995238	.	.	.	GHRL	Ghrelin and obestatin prepropeptide	1.475e-06	Mean (MS and Immuno)	Q9UBU3	GHRL	ghrelin and obestatin prepropeptide	Extracellular Space	growth factor		697	4	2.99921	2.82462	Q9UBU3;Q9UBU3-2;Q9UBU3-3;Q9UBU3-4	322	22951.9	12246.2
PROT013202_NP3	P00918	CAH2_HUMAN	3	3:22767567:A:T	22767567	T	1209	-0.3005	-5.191	2.459e-07	1	P00918	ENSG00000104267	CA2	carbonic anhydrase II [Source:HGNC Symbol;Acc:1373]	8	86376081	86393722	FALSE	4617.97	5271.19	4010.8	170.265	67073.5	0.959524	.	.	.	CA2	Carbonic anhydrase 2	0.00057	Mass spectrometry	P00918	CA2	carbonic anhydrase 2	Cytoplasm	enzyme	benzthiazide, ethoxyzolamide, brimonidine/brinzolamide, dorzolamide, diazoxide, dichlorphenamide, methazolamide, hydrochlorothiazide, phentermine/topiramate, sulfacetamide, dorzolamide/timolol, brinzolamide, topiramate, chlorothiazide/reserpine, chlorothiazide, acetazolamide, chlorthalidone, quinethazone, trichloromethiazide	698	12	4.62986	1.85846	P00918	165	4120.13	2476.42
PROT021436_NP4	Q86YW5	TRML1_HUMAN	15	15:25962786:A:C	25962786	C	1088	-0.3296	-5.193	2.463e-07	1	Q86YW5	ENSG00000161911	TREML1	triggering receptor expressed on myeloid cells-like 1 [Source:HGNC Symbol;Acc:20434]	6	41117080	41122075	FALSE	15090	18006.9	14931	344.267	142322	0.863492	.	.	.	TREML1	Triggering receptor expressed on myeloid cells like 1	4.3e-05	Mass spectrometry	Q86YW5	TREML1	triggering receptor expressed on myeloid cells like 1	Plasma Membrane	other		699	8	3.91263	0.855385	Q86YW5	128	6165.8	4989.05
PROT006966_NP2	O14745	NHRF1_HUMAN	8	8:105703186:G:A	105703186	A	1215	0.2356	5.19	2.466e-07	1	O14745	ENSG00000109062	SLC9A3R1	solute carrier family 9, subfamily A (NHE3, cation proton antiporter 3), member 3 regulator 1 [Source:HGNC Symbol;Acc:11075]	17	72744791	72765492	FALSE	5953.39	6518.61	3518.12	525.151	31857.7	0.964286	.	.	.	SLC9A3R1	SLC9A3 regulator 1	9.4e-07	Mass spectrometry	O14745	NHERF1	NHERF family PDZ scaffold protein 1	Plasma Membrane	transporter		700	10	4.12391	2.92308	O14745	320	5776.78	1869.1
PROT000330_NP1	A0A494C0X7	A0A494C0X7_HUMAN	18	18:55995721:A:G	55995721	G	1253	-0.204	-5.187	2.485e-07	1	A0A494C0X7	ENSG00000160255	ITGB2	integrin, beta 2 (complement component 3 receptor 3 and 4 subunit) [Source:HGNC Symbol;Acc:6155]	21	46305868	46351904	FALSE	18623.9	20517.2	12562.1	1609.94	66436.5	0.994444	.	.	.	ITGB2	Integrin subunit beta 2	3.3e-06	Mass spectrometry	A0A494C0X7	ITGB2	integrin subunit beta 2	Plasma Membrane	transmembrane receptor		701	33	13.5782	6.12615	A0A494C0X7	322	14675.8	7999.09
PROT022172_NP4	Q9BX10	GTPB2_HUMAN	3	3:14497019:G:T	14497019	T	1166	-0.43	-5.189	2.488e-07	1	Q9BX10	ENSG00000172432	GTPBP2	GTP binding protein 2 [Source:HGNC Symbol;Acc:4670]	6	43573053	43596899	FALSE	10088.8	11036.1	7439.56	749.876	51919.7	0.925397	.	.	.	.	.	.	.	Q9BX10	GTPBP2	GTP binding protein 2	Extracellular Space	enzyme		702	19	7.18427	3.22769	Q9BX10	209	6565.61	6013.38
PROT022501_NP4	Q9NTJ5	SAC1_HUMAN	22	22:26183417:T:C	26183417	C	1199	-0.2563	-5.188	2.489e-07	1	Q9NTJ5	ENSG00000211456	SACM1L	SAC1 suppressor of actin mutations 1-like (yeast) [Source:HGNC Symbol;Acc:17059]	3	45730548	45786916	FALSE	8547.79	9987.16	7856.52	774.862	87047.6	0.951587	.	.	.	SACM1L	SAC1 like phosphatidylinositide phosphatase	8.2e-08	Mass spectrometry	Q9NTJ5	SACM1L	SAC1 like phosphatidylinositide phosphatase	Cytoplasm	phosphatase		703	29	11.6243	3.32923	Q9NTJ5	202	8509.51	8342.24
PROT024517_NP5	O75874	IDHC_HUMAN	11	11:3494654:G:A	3494654	A	1257	-0.3975	-5.184	2.524e-07	1	O75874	ENSG00000138413	IDH1	isocitrate dehydrogenase 1 (NADP+), soluble [Source:HGNC Symbol;Acc:5382]	2	209100951	209130798	FALSE	98550.3	111348	58814.1	13863.5	660098	0.997619	NP2	0.996032	0.560088	IDH1	Isocitrate dehydrogenase (NADP(+)) 1	1.6e-05	Mass spectrometry	O75874	IDH1	isocitrate dehydrogenase (NADP(+)) 1	Cytoplasm	enzyme	olutasidenib, IDH305, ivosidenib, DS-1001, HMPL-306, BAY1436032, KY100001, IDH1 inhibitor, LY3410738	704	26	18.8396	8.21231	O75874	322	8853.93	4645.22
PROT022394_NP4	Q9HCB6	SPON1_HUMAN	7	7:144829039:A:T	144829039	T	1259	-0.2288	-5.184	2.527e-07	1	Q9HCB6	ENSG00000262655	SPON1	spondin 1, extracellular matrix protein [Source:HGNC Symbol;Acc:11252]	HG256_PATCH	13984236	14289351	FALSE	57770.1	67116.9	53161.8	12045.2	1043490	0.999206	NP5	0.996825	0.747849	SPON1	Spondin 1	2e-05	Mean (MS and Immuno)	Q9HCB6	SPON1	spondin 1	Extracellular Space	other		705	31	22.3765	15.0369	Q9HCB6	325	45934.8	15130.2
PROT023859_NP5	E9PFZ2	E9PFZ2_HUMAN	10	10:121922851:G:T	121922851	T	1257	0.2399	5.184	2.532e-07	1	E9PFZ2	ENSG00000047457	CP	ceruloplasmin (ferroxidase) [Source:HGNC Symbol;Acc:2295]	3	148880197	148939842	FALSE	1023680	1.0709e+06	451027	155626	4543460	0.997619	NP3	0.996825	0.579808	CP	Ceruloplasmin	0.16	Immunoassay	E9PFZ2	CP	ceruloplasmin	Extracellular Space	enzyme	copper	706	73	47.301	44.8154	E9PFZ2	325	1081673	402991
PROT002111_NP1	P11940	PABP1_HUMAN	13	13:94138395:A:G	94138395	G	1256	-0.2601	-5.184	2.532e-07	1	P11940	ENSG00000070756	PABPC1	poly(A) binding protein, cytoplasmic 1 [Source:HGNC Symbol;Acc:8554]	8	101698044	101735037	FALSE	29428.3	32459.7	20091.3	8631	321625	0.996825	.	.	.	PABPC1	Poly(A) binding protein cytoplasmic 1	3.9e-06	Mass spectrometry	P11940	PABPC1	poly(A) binding protein cytoplasmic 1	Cytoplasm	translation regulator		707	32	17.6712	10.84	H0YAR2;P11940	325	18132.2	5307.63
PROT009739_NP2	Q6UVK1	CSPG4_HUMAN	4	4:124642701:C:T	124642701	T	1250	-0.3516	-5.184	2.535e-07	1	Q6UVK1	ENSG00000173546	CSPG4	chondroitin sulfate proteoglycan 4 [Source:HGNC Symbol;Acc:2466]	15	75966663	76005189	FALSE	5171.99	7545.59	6992.05	334.758	68966.8	0.992063	.	.	.	CSPG4	Chondroitin sulfate proteoglycan 4	4.8e-05	Mass spectrometry	Q6UVK1	CSPG4	chondroitin sulfate proteoglycan 4	Plasma Membrane	other		708	46	17.521	3.26769	Q6UVK1	274	11212.7	13101.7
PROT009081_NP2	Q08170	SRSF4_HUMAN	7	7:40924632:G:A	40924632	G	1041	-0.2198	-5.189	2.539e-07	1	Q08170	ENSG00000116350	SRSF4	serine/arginine-rich splicing factor 4 [Source:HGNC Symbol;Acc:10786]	1	29474255	29508499	FALSE	3929	4512.87	3374.96	398.732	53255.9	0.82619	.	.	.	.	.	.	.	Q08170	SRSF4	serine and arginine rich splicing factor 4	Nucleus	other		709	7	1.70453	1.64308	Q08170	273	5576.67	3888.03
PROT009786_NP2	Q6ZT12	UBR3_HUMAN	2	2:204189474:G:A	204189474	A	1108	0.2579	5.187	2.542e-07	1	Q6ZT12	ENSG00000144357	UBR3	ubiquitin protein ligase E3 component n-recognin 3 (putative) [Source:HGNC Symbol;Acc:30467]	2	170683968	170940641	FALSE	17826.3	18687.5	6521.58	4978.44	46092	0.879365	.	.	.	.	.	.	.	Q6ZT12	UBR3	ubiquitin protein ligase E3 component n-recognin 3	Other	enzyme		710	1	0.880063	0	not detected	0	0	0
PROT013471_NP3	P08319	ADH4_HUMAN	3	3:3572202:C:T	3572202	T	1255	0.2483	5.183	2.546e-07	1	P08319	ENSG00000198099	ADH4	alcohol dehydrogenase 4 (class II), pi polypeptide [Source:HGNC Symbol;Acc:252]	4	100044808	100078949	FALSE	100216	161258	188219	7802.4	1728950	0.996032	NP2	0.996825	0.940162	ADH4	Alcohol dehydrogenase 4 (class II), pi polypeptide	2e-05	Mass spectrometry	P08319	ADH4	alcohol dehydrogenase 4 (class II), pi polypeptide	Cytoplasm	enzyme		711	25	16.3693	14.6031	P08319;P08319-2	325	78491.1	82381.3
PROT020705_NP4	Q13421	MSLN_HUMAN	3	3:13562685:C:T	13562685	C	1150	0.2165	5.185	2.547e-07	1	Q13421	ENSG00000102854	MSLN	mesothelin [Source:HGNC Symbol;Acc:7371]	16	810762	818865	FALSE	7744.9	8765.08	5369.21	582.061	47321.4	0.912698	.	.	.	MSLN	Mesothelin	1.7e-05	Mass spectrometry	Q13421	MSLN	mesothelin	Extracellular Space	other	amatuximab, LMB-100, NI-1801, BMS-986148, ABBV-428, anetumab, SS1(dsfv)PE38, DMOT4039A, RC88	712	9	3.29944	1.89846	Q13421	255	8888.54	6859.76
PROT026295_NP5	Q04721	NOTC2_HUMAN	12	12:123265277:G:A	123265277	A	1257	-0.4323	-5.182	2.55e-07	1	Q04721	ENSG00000134250	NOTCH2	notch 2 [Source:HGNC Symbol;Acc:7882]	1	120454176	120612240	FALSE	20491.3	21729.4	9734.52	2100.25	100043	0.997619	.	.	.	NOTCH2	Notch receptor 2	0.00016	Mass spectrometry	Q04721	NOTCH2	notch receptor 2	Plasma Membrane	transcription regulator		713	25	15.8928	8.62462	Q04721	325	17026.8	11376.8
PROT017110_NP3	Q9Y2V2	CHSP1_HUMAN	17	17:30011493:A:C	30011493	C	1243	0.2087	5.182	2.563e-07	1	Q9Y2V2	ENSG00000153048	CARHSP1	calcium regulated heat stable protein 1, 24kDa [Source:HGNC Symbol;Acc:17150]	16	8946799	8962866	FALSE	8060.76	9505.23	7176.14	1170.99	109548	0.986508	.	.	.	CARHSP1	Calcium regulated heat stable protein 1	2.8e-07	Mass spectrometry	Q9Y2V2	CARHSP1	calcium regulated heat stable protein 1	Cytoplasm	transcription regulator		714	5	2.64813	1.16615	Q9Y2V2	237	4525.51	8356.65
PROT023065_NP5	A0A087WWU8	A0A087WWU8_HUMAN	2	2:238676449:A:G	238676449	G	1257	0.4333	5.181	2.566e-07	1	A0A087WWU8	ENSG00000143549	TPM3	tropomyosin 3 [Source:HGNC Symbol;Acc:12012]	1	154127784	154167124	FALSE	78856.4	87703.1	49771	4458.57	367325	0.997619	NP3	0.996032	0.234429	TPM3	Tropomyosin 3	0.00017	Mass spectrometry	A0A087WWU8	TPM3	tropomyosin 3	Cytoplasm	other	AZD-7451	715	34	17.6068	19.0369	A0A087WWU8	325	158096	129880
PROT006911_NP2	O00410	IPO5_HUMAN	16	16:86238646:G:A	86238646	A	1247	-0.3177	-5.181	2.566e-07	1	O00410	ENSG00000065150	IPO5	importin 5 [Source:HGNC Symbol;Acc:6402]	13	98605912	98676551	FALSE	5962.86	6853.62	4704.04	422.346	72976.5	0.989683	.	.	.	IPO5	Importin 5	7.9e-07	Mass spectrometry	O00410	IPO5	importin 5	Nucleus	transporter		716	40	12.9555	11.4461	not detected	0	0	0
PROT025393_NP5	P22314	UBA1_HUMAN	12	12:40329432:A:C	40329432	C	1247	0.2466	5.181	2.567e-07	1	P22314	ENSG00000130985	UBA1	ubiquitin-like modifier activating enzyme 1 [Source:HGNC Symbol;Acc:12469]	X	47050260	47074527	FALSE	5436.38	6144.48	4025.51	646.656	73501.1	0.989683	.	.	.	UBA1	Ubiquitin like modifier activating enzyme 1	1.4e-05	Mass spectrometry	P22314	UBA1	ubiquitin like modifier activating enzyme 1	Cytoplasm	enzyme	MLN7243	717	38	13.7816	10.3077	P22314	324	6156.73	3487.06
PROT018670_NP4	O60814;P57053;P62807	H2B1C_HUMAN;H2B1K_HUMAN;H2BFS_HUMAN	3	3:166222078:C:T	166222078	T	1259	-0.2041	-5.18	2.586e-07	1	P62807	ENSG00000180596	HIST1H2BC	histone cluster 1, H2bc [Source:HGNC Symbol;Acc:4757]	6	26115101	26124154	FALSE	188735	287234	353593	6250.35	4131580	0.999206	NP5	0.996825	0.860725	.	.	.	.	O60814	H2BC12	H2B clustered histone 12	Nucleus	other		718	7	4.94202	3.61231	O60814;P57053;P62807	325	117679	189428
PROT026287_NP5	Q03154	ACY1_HUMAN	17	17:69474709:G:T	69474709	G	1232	0.419	5.178	2.62e-07	1	Q03154	ENSG00000243989	ACY1	aminoacylase 1 [Source:HGNC Symbol;Acc:177]	3	52009066	52023213	FALSE	6492.07	8837.73	7932.91	719.906	107785	0.977778	.	.	.	ACY1	Aminoacylase 1	2.3e-05	Mass spectrometry	Q03154	ACY1	aminoacylase 1	Cytoplasm	peptidase		719	18	5.57268	0	not detected	0	0	0
PROT010636_NP2	Q9BUN1	MENT_HUMAN	10	10:103726221:A:C	103726221	C	1207	0.4662	5.178	2.629e-07	1	Q9BUN1	ENSG00000143443	C1orf56	chromosome 1 open reading frame 56 [Source:HGNC Symbol;Acc:26045]	1	151020216	151024462	FALSE	2990.14	3302.52	1674.21	340.007	10548.6	0.957937	.	.	.	C1orf56	Chromosome 1 open reading frame 56	8.7e-05	Mass spectrometry	Q9BUN1	C1orf56	chromosome 1 open reading frame 56	Other	other		720	5	2.18983	0.683077	Q9BUN1	192	5768.96	5882.34
PROT006386_NP2	B0YIW2;P02656	APOC3_HUMAN;B0YIW2_HUMAN	13	13:108065707:A:C	108065707	C	1257	-0.2735	-5.177	2.63e-07	1	P02656	ENSG00000110245	APOC3	apolipoprotein C-III [Source:HGNC Symbol;Acc:610]	11	116700422	116703788	FALSE	6261080	6.59223e+06	2.03523e+06	1654240	21929400	0.997619	NP1	0.996032	0.504232	APOC3	Apolipoprotein C3	0.0775	Mean (MS and Immuno)	P02656	APOC3	apolipoprotein C3	Extracellular Space	transporter	volanesorsen	721	11	9.67037	10.0861	B0YIW2;P02656	325	8067167	3143080
PROT021960_NP4	Q96M27;Q96M27-3	PRRC1_HUMAN;Q96M27-3_HUMAN	7	7:13190921:A:G	13190921	G	1066	-0.2308	-5.181	2.639e-07	1	Q96M27	ENSG00000164244	PRRC1	proline-rich coiled-coil 1 [Source:HGNC Symbol;Acc:28164]	5	126853301	126890781	FALSE	1831.89	1988.94	936.729	373.887	12189.1	0.846032	.	.	.	PRRC1	Proline rich coiled-coil 1	1.7e-07	Mass spectrometry	Q96M27	PRRC1	proline rich coiled-coil 1	Other	other		722	6	2.48292	0.218462	Q96M27;Q96M27-3	71	1054.61	301.296
PROT010841_NP2	Q9H832	UBE2Z_HUMAN	4	4:182471709:A:G	182471709	G	1020	-0.2954	-5.182	2.641e-07	1	Q9H832	ENSG00000159202	UBE2Z	ubiquitin-conjugating enzyme E2Z [Source:HGNC Symbol;Acc:25847]	17	46985731	47006418	FALSE	3556.55	4456.04	3121.06	299.027	35027.8	0.809524	.	.	.	.	.	.	.	Q9H832	UBE2Z	ubiquitin conjugating enzyme E2 Z	Nucleus	enzyme		723	6	2.22319	0.713846	Q9H832	118	6506.2	4412.57
PROT003215_NP1	P98179	RBM3_HUMAN	13	13:97111474:T:G	97111474	G	1223	0.2625	5.176	2.647e-07	1	P98179	ENSG00000102317	RBM3	RNA binding motif (RNP1, RRM) protein 3 [Source:HGNC Symbol;Acc:9900]	X	48432837	48437454	FALSE	7908.58	8928.82	5418.43	1399.74	111014	0.970635	NP2	0.881746	0.643705	RBM3	RNA binding motif protein 3	1.3e-07	Mass spectrometry	P98179	RBM3	RNA binding motif protein 3	Cytoplasm	other		724	3	1.82605	0.267692	P98179	63	4658.54	1975
PROT008975_NP2	Q00535	CDK5_HUMAN	6	6:31933977:A:C	31933977	C	1219	0.4335	5.176	2.651e-07	1	Q00535	ENSG00000164885	CDK5	cyclin-dependent kinase 5 [Source:HGNC Symbol;Acc:1774]	7	150750899	150755617	FALSE	327526	328577	138050	4503.38	1051020	0.96746	NP5	0.96746	0.425907	.	.	.	.	Q00535	CDK5	cyclin dependent kinase 5	Nucleus	kinase	TFP5, dinaciclib, aloisine A, CYC065, (2S)-2-{[9-(propan-2-yl)-6-({[4-(pyridin-2-yl)phenyl]methyl}amino)-9H-purin-2-yl]amino}butan-1-ol, alvocidib	725	2	1.47419	0.923077	Q00535	229	336798	301556
PROT001310_NP1	O43314	VIP2_HUMAN	19	19:53082292:C:T	53082292	T	1093	-0.3198	-5.179	2.656e-07	1	O43314	ENSG00000145725	PPIP5K2	diphosphoinositol pentakisphosphate kinase 2 [Source:HGNC Symbol;Acc:29035]	5	102455853	102548500	FALSE	2326.12	2601.32	1545.32	134.394	17019.1	0.86746	.	.	.	.	.	.	.	O43314	PPIP5K2	diphosphoinositol pentakisphosphate kinase 2	Cytoplasm	kinase		726	28	3.56235	0.0861539	O43314	19	2057.77	1844.93
PROT024804_NP5	P02748	CO9_HUMAN	3	3:72178420:A:G	72178420	G	1257	0.447	5.174	2.665e-07	1	P02748	ENSG00000113600	C9	complement component 9 [Source:HGNC Symbol;Acc:1358]	5	39284364	39424970	FALSE	459647	504445	271389	76513.6	2609230	0.997619	NP1	0.999206	0.656868	C9	Complement C9	0.067	Mean (MS and Immuno)	P02748	C9	complement C9	Extracellular Space	other		727	49	25.4313	34.0031	P02748	325	1511973	505842
[truncated: 1,253 more rows]

## Sheet: ST2
ST2: Annotated list of 364 primary pQTLs identified in this study
[truncated: 365 more rows]
[truncated: 109 more columns]

## Sheet: ST3
ST3: Summary statistics of the conditional analysis, including 364 primary (p < 5E-8) and 74 conditionally significant pQTLs (p < 1E-6)
SORT	PID.NP	HGNC gene_name	protein_ids	SNP	CHR	POS	A1	N	BETA	SE	P	signal
1	PROT025979_NP5	GALC	P54803	14:88393918:A:C	14	88393918	C	1252	-1.022	0.0273628	1.069e-205	1
1	PROT025979_NP5	GALC	P54803	14:88444648:C:T	14	88444648	T	1252	0.3026	0.0411869	3.65e-13	2
[truncated: 436 more rows]

## Sheet: ST4
ST4: Summary statistics for association of the 1,980 proteins with age, sex, and the first ten genotype principle components (PCs)
[truncated: 23,761 more rows]

[truncated: 13 more sheets: ST5, ST6, ST7, ST8, ST9, ST10, ST11, ST12, ST13, ST14, ST15, ST16, ST17]
